# Supplementary material for: Application of artificial intelligence to decode the relationships between smell, olfactory receptors and small molecules
Source: Sci Rep. 2022 Nov 5;12:18817. doi: 10.1038/s41598-022-23176-y (PMC9637086; doi:10.1038/s41598-022-23176-y)
Supplement: Supplementary file 5 — Supplementary Information 5. [file 41598_2022_23176_MOESM5_ESM.xlsx]

## Sheet: Compound-Odor
Table S1: Compound-odor associations used in the study
Name	SMILES	ODOR1	ODOR2	ODOR3	ODOR4	ODOR5	ODOR6	ODOR7	ODOR8	ODOR9	ODOR10
Acetylcedrene	C[C@@H]1CC[C@H]2C(C)(C)[C@H]3C[C@@]12CC(=C3C)C(=O)C	warm	aroma
Bismethylfuryl disulfide	Cc1occc1SSc2ccoc2C	aroma	meaty
Bismethyltetrahydrofurylspirotrithiolane	CC1OCCC12SSC3(CCOC3C)S2	meaty	aroma
Epoxyheptanal	CCCCC1OC1C=O	green	grassy	citrus	aroma
Isochavicol (cis)	C\C=C/c1ccccc1O	warm	spicy	phenolic	aroma
Menthenal	C[CH](C=O)[CH]1CCC(=CC1)C	lemon	rose	green	citrus	aroma
3-Methyl-trans-5-decen-4-olide	CCCC\C=C\C1OC(=O)CC1C	green	nutty	milky	lactonic	aroma
trans-2-Methyl-6-methylene-2,7-octadienal	C\C(=C/CCC(=C)C=C)\C=O	fresh	green	natural	fruity	aroma
4-Methyl-2-methylthiomethyl-2-hexenal	CCC(C)\C=C(/CSC)\C=O	onion	meaty	aroma	spicy	herbal
5-Methyl-2-methylthiomethyl-2-hexenal	CSC\C(=C/CC(C)C)\C=O	onion	meaty	aroma	spicy	herbal
4-(Methylthio)butyric acid	CSCCCC(=O)O	sulfuraceous	cheese	fruity	aroma
Octenyl isobutyrate	CCCCCC(OC(=O)C(C)C)C=C	mushroom	fruity	aroma
(2-hydroxy-1-methyl-ethyl) 2-methylbutanoate	CCC(C)C(=O)OC(C)CO	fruity	ethereal	aroma
2-hydroxy-1-methylethyl butanoate	CCCC(=O)OC(C)CO	fruity	ethereal	aroma
2-hydroxypropyl butanoate	CCCC(=O)OCC(C)O	fruity	ethereal	aroma
Gluconyl ethanolamine phosphate	OC[C@@H](O)[C@@H](O)[C@H](O)[C@@H](O)C(=O)NCCOP(=O)(O)O	cooked	brown	roasted	aroma
Gluconyl ethanolamine	OCCNC(=O)[C@H](O)[C@@H](O)[C@H](O)[C@H](O)CO	cooked	brown	roasted	aroma
Lactoyl ethanolamine	CC(O)C(=O)NCCO	cooked	brown	roasted	aroma
2-Methyl-1,3-cyclohexadiene	CC1=CCCC=C1	gassy	aroma
Citral dimethyl acetal	COC(OC)\C=C(/C)\CCC=C(C)C	citrus	lemon	aroma
Phenylfurylpropenal	O=C\C(=C/c1occc1)\c2ccccc2	warm	sweet	honey	spicy	floral	aroma
Methylfuryldithiobutanone	CC(=O)CCSSc1ccoc1C	meaty	sweet	aroma	nutty
Amylcinnamaldehyde dimethyl acetal	CCCCC\C(=C/c1ccccc1)\C(OC)OC	green	floral	aroma
Dimethylnonadienol	CC(O)C=C(C)CCC=C(C)C	woody	pine	lemon	aroma
cis-6-Nonenal	CC\C=C/CCCCC=O	fresh	cucumber	citrus	aroma
Ethyl vanillin isobutyrate	CCOc1cc(C=O)ccc1OC(=O)C(C)C	vanilla
2-Methylpyridine	Cc1ccccn1	hazelnut	popcorn
Acetaldehyde benzyl ethyl acetal	CCOC(C)OCc1ccccc1	sweet
Acetaldehyde benzyl hexyl acetal	CCCCCCOC(C)OCc1ccccc1	sweet
Acetaldehyde dibenzyl acetal	CC(OCc1ccccc1)OCc2ccccc2	sweet
Acetophenone diethyl acetal	CCOC(C)(OCC)c1ccccc1	warm	green	spicy	floral	fruity
Acetophenone propylene glycol acetal	CC1COC(C)(O1)c2ccccc2	green	spicy	cherry	floral	fruity
tert-Amyl acetate	CCC(C)(C)OC(=O)C	fresh	minty	fruity	banana
Amyl isohexanoate	CCCCCOC(=O)CCC(C)C	oily	fruity	apple
beta-Angelica lactone	CC1OC(=O)C=C1	sweet	tobacco	nutty	tonka	coumarinic
Anisyl hexanoate	CCCCCC(=O)Oc1ccc(OC)cc1	sweet	fruity	apricot
Anisyl isovalerate	COc1ccc(OC(=O)CC(C)C)cc1	sweet	fruity	spicy	apricot
Anisyl valerate	CCCCC(=O)Oc1ccc(OC)cc1	sweet	fruity	apricot
Benzaldehyde ethyl methyl acetal	CCOC(OC)c1ccccc1	green
Benzyl methylbutenoate	C\C=C(\C)/C(=O)OCc1ccccc1	earthy	mushroom	rose
Benzyl methylbutyrate	CCC(C)C(=O)OCc1ccccc1	fruity	apple
beta-Bisabolene	CC(=CCCC(=C)C1CCC(=CC1)C)C	sweet	balsamic	citrus	woody	floral
gamma-Bisabolene	CC(=CCC\C(=C\1/CCC(=CC1)C)\C)C	sweet	balsamic	citrus	woody	fruity	floral
Butanediol diacetate	CC(OC(=O)C)C(C)OC(=O)C	honey
Butenal	C\C=C\C=O	sharp	warm	spicy
But-3-en-2-ol	C[CH](O)C=C	gassy	green	fermented
Butoxybenzaldehyde	CCCCOc1ccc(C=O)cc1	sweet	floral	anisic
Butyl vanillate	CCCCOC(=O)c1ccc(O)c(OC)c1	sweet	balsamic	vanilla	floral
Butylbenzaldehyde	CC(C)(C)c1ccc(C=O)cc1	warm	spicy
Butylcyclohexyl propionate	CCC(=O)OC1CCC(CC1)C(C)(C)C	woody	fruity
5-butyl-dioxan-2-one	CCCCC1COC(=O)CO1	fruity	winey	peach	caramellic
6-butyl-dioxan-2-one	CCCCC1COCC(=O)O1	fruity	winey	peach	caramellic
Butylphenol	CC(C)(C)c1cccc(O)c1	phenolic	spicy	amber
4-t-Butylpyridine	CC(C)(C)c1ccncc1	green	woody	tobacco
l-cis-Carveol	CC(=C)[C@@H]1CC=C(C)[C@H](O)C1	sweet
Catechol diethyl ether	CCOc1ccccc1OCC	sweet	vanilla	anisic
2-Cedrene	CC1=CC[C@@]23C[C@@H]1C(C)(C)[C@@H]2CC=C3C	sweet	dry	tea	fatty	woody
Cedr-8(15)-en-9-ol	CC1CCC2C(C)(C)C3CC12CC(O)C3=C	cedar	woody
Cinnamaldehyde dimethyl acetal	COC(OC)\C=C\c1ccccc1	fresh	green	spicy	cinnamon
Cinnamyl anthranilate	Nc1ccccc1C(=O)OC\C=C\c2ccccc2	fruity	floral	grape
Citronellal ethylene glycol acetal	CC(CCC=C(C)C)CC1OCCO1	green	floral	sweet
Cyclohexane	C1CCCCC1	sweet
Cyclohexylethyl butyrate	CCCC(=O)OCCC1CCCCC1	sweet	fruity
Cyclohexylethyl isobutyrate	CC(C)C(=O)OCCC1CCCCC1	sweet	fruity
Cyclohexylethyl isovalerate	CC(C)CC(=O)OCCC1CCCCC1	sweet	fruity	apple
Cyclohexylethyl valerate	CCCCC(=O)OCCC1CCCCC1	sweet	fruity	apple
trans-delta-Damascone	C\C=C\C(=O)[C@@H]1[C@@H](C)C=CCC1(C)C	rose	fruity
Decadiene	CCC=CCCC=CCC	gassy	green	herbal	oily
Decyl isobutyrate	CCCCCCCCCCOC(=O)C(C)C	oily
Di-isoamyl succinate	CC(C)CCOC(=O)CCC(=O)OCCC(C)C	fruity	grape	winey
Diethyl maleate	CCOC(=O)\C=C/C(=O)OCC	winey	fruity	apple
Dihydrobenzofuran	C1Cc2ccccc2O1	sweet	aromatic	phenolic
Dihydrolinalyl acetate	CCC(C)(CCC=C(C)C)OC(=O)C	sweet	floral	fruity	citrus
Dimercaptopropanol	OCC(S)CS	sulfuraceous
Dimethyl carbonate	COC(=O)OC	ethereal	solvent
Dimethylbenzylcarbinyl valerate	CCCCC(=O)OC(C)(C)Cc1ccccc1	fruity	tea
Dimethylheptanethiol	CCCCCCC(C)(C)S	sulfuraceous
trans-2-Dodecenal	CCCCCCCCC\C=C\C=O	waxy	orange
Dodecyl formate	CCCCCCCCCCCCOC=O	green	fruity	floral
Dodecyl isovalerate	CCCCCCCCCCCCOC(=O)CC(C)C	oily	fruity	fresh	apple
Elemoyl acetate	CC(=O)OC(C)(C)[C@@H]1CC[C@@](C)(C=C)[C@@H](C1)C(=C)C	sweet	fruity	citrus
Ethoxyacetophenone	CCOc1ccc(cc1)C(=O)C	aromatic	sharp	hay	anisic	floral
Ethyl Eugenol	CCOc1ccc(CC=C)cc1OC	musty	sweet	tea	warm	spicy
Ethyl butanethioate	CCCC(=O)SCC	cheese	cocoa	fruity
Ethyl 3,7-dimethyl-trans-2,6-octadienoate	CCOC(=O)\C=C(\C)/CCC=C(C)C	woody	rose	green
Ethyl methacrylate	CCOC(=O)C(=C)C	pungent	apple	chamomile
Ethyl propionyllactate	CCOC(=O)C(C)OC(=O)CC	buttery	sweet	sour	milky
Ethyl ricinoleate	CCCCCCC(O)C\C=C/CCCCCCCC(=O)OCC	oily	fatty
Furylbutenone	CC(=O)\C=C\c1occc1	warm	spicy	woody	sweet	vanilla	coumarinic	cinnamon
Geranyl benzoate	CC(=CCC\C(=C\COC(=O)c1ccccc1)\C)C	amber	rose	floral
Heptadecane	CCCCCCCCCCCCCCCCC	waxy
trans-4-Heptenal	CC\C=C\CCC=O	green	fatty	creamy	melon
Hexadecane	CCCCCCCCCCCCCCCC	waxy
Hexadienyl propionate	O=C(OC/C=C/C=C/C)CC	sweet	fruity	pineapple	winey
cis-3-Hexenal	CC\C=C/CC=O	pungent	fresh	leafy
trans-2-Hexenyl benzoate	CCC\C=C\COC(=O)c1ccccc1	green	woody	balsamic
1-Hexen-3-yl butyrate	CCCC(OC(=O)CCC)C=C	fruity	green
1-Hexen-3-yl hexanoate	CCCCCC(=O)OC(CCC)C=C	fruity
trans-3-Hexenyl hexanoate	CCCCCC(=O)OCC\C=C\CC	fruity	green	fatty	apple	pear
trans-2-Hexenyl lactate	CCC\C=C\COC(=O)C(C)O	fresh	green	leafy	waxy
6-hexyl-1,4-dioxan-2-one	CCCCCCC1COCC(=O)O1	sweet	fatty	nutty	creamy	buttery
Hexyl 2-ethylbutyrate	CCCCCCOC(=O)C(CC)CC	sweet	fruity	apple	waxy	winey
Hexyl oleate	CCCCCCCC\C=C/CCCCCCCC(=O)OCCCCCC	oily	sweet
Hexyl tiglate	CCCCCCOC(=O)\C(=C\C)\C	fresh	green	fruity
Hexylcyclopentenone	CCCCCCC1=CCCC1=O	sweet	hay	fruity	herbal
Hydratropaldehyde diethyl acetal	CCOC(OCC)C(C)c1ccccc1	earthy	floral	musty	green
Hydroxycitronellol	C[CH](CCO)CCCC(C)(C)O	sweet	floral	rose
2-Hydroxy-3-methoxybenzaldehyde	COc1cccc(C=O)c1O	sweet	pungent	medicinal	vanilla
Ionone epoxide	CC(=O)\C=C\[C]12O[C]1(C)CCCC2(C)C	sweet	violet	orris	fruity	woody	floral	raspberry
beta-Ionone	CC(=O)\C=C\C1=C(C)CCCC1(C)C	woody	violet	fruity	raspberry
Isobornyl isobutyrate	CC(C)C(=O)O[C@H]1C[C@H]2CC[C@]1(C)C2(C)C	herbal	earthy	nutty	fruity
Isobutyl methacrylate	CC(C)COC(=O)C(=C)C	pungent	chamomile
Isobutyl trans-3-hexenoate	CC\C=C\CC(=O)OCC(C)C	fruity	pear	green	apple
Isobutyl pivalate	O=C(OCC(C)(C)[H])C(C)(C)C	fruity	sweet	winey	pineapple	banana
Isochavicol (trans)	C\C=C\c1ccccc1O	warm	spicy	phenolic	tea
Isohexyl benzoate	CC(C)CCCOC(=O)c1ccccc1	sweet	fruity	balsamic
Isohexyl isovalerate	CC(C)CCCOC(=O)CC(C)C	fruity	pungent	sharp	green
Isolongifolene	CC1(C)CCC=C2C(C)(C)[C@H]3CC[C@@]12C3	woody
Isoprene	CC(=C)C=C	gassy
Isopropyl pentenoate	CC(C)OC(=O)CCC=C	ethereal	fruity	green
Isopropylfurylpropenal	CC(C)C(=Cc1occc1)C=O	oily	woody	green
8-Isopropylquinoline	CC(C)c1cccc2cccnc12	vegetable	leafy	earthy	woody	green
Lavandulyl acetate	CC(=CC[CH](COC(=O)C)C(=C)C)C	sweet	fruity	warm	spicy
d-Limonene	CC(=C)[C@@H]1CCC(=CC1)C	fresh	sweet	orange	citrus
l-Menthyl acetoacetate	CC(C)[C@@H]1CC[C@@H](C)C[C@H]1OC(=O)CC(=O)C	fresh	cooling	minty	fruity	floral
Methoxypropanol	COCC(C)O	sweet	ethereal
Methyl acrylate	COC(=O)C=C	pungent	chamomile
Methyl 2-hydroxyacetate	O=C(OC)CO[H]	ethereal	caramellic
Methylallyl isobutyrate	O=C(OCC(=C)C)C(C)(C)[H]	sharp	fresh	sweet	fruity	pineapple	ethereal
2-Methylallyl 2-methylvalerate	CCCC(C)C(=O)OCC(=C)C	sharp	fruity	ethereal	apple	plum
2-Methylallyl propionate	CCC(=O)OCC(=C)C	sharp	ethereal	fruity	sweet	brandy
4-Methylbenzyl alcohol	Cc1ccc(CO)cc1	green	rose	leafy	sweet	balsamic
p-Methylbenzyl mercaptan	Cc1ccc(CS)cc1	sulfuraceous	garlic	savory
Methylbutyl lactate	CC[CH](C)COC(=O)[CH](C)O	oily	winey	caramellic	fruity
3-Methylcyclohexyl acetate	CC1CCCC(C1)OC(=O)C	fruity	sweet	berry	floral
6-Methyl-3-heptanol	CCC(O)CCC(C)C	oily	floral
1-benzyl-1-methylpropyl acetate	CCC(C)(Cc1ccccc1)OC(=O)C	fresh	floral	green	fruity
Mint sulfide	CC(C)[C@@H]1CC[C@@]2(C)[C@@H]3CCC(=C)[C@H](S3)[C@@H]12	woody	musty	earthy
Monoglyme	COCCOC	sweet	ethereal	solvent
Myrcenyl propionate	CCC(=O)OC(C)(C)CCCC(=C)C=C	sweet	fruity	balsamic	citrus
Non-3-en-1-ol	CCCCCC=CCCO	fresh	waxy	green	melon
Non-3-en-2-one	CCCCC\C=C\C(=O)C	fruity	waxy	dairy	earthy	mushroom
Nonyl butyrate	CCCCCCCCCOC(=O)CCC	sweet	fruity	orange	rose
Nonyl hexanoate	CCCCCCCCCOC(=O)CCCCC	winey	ethereal	fruity	nutty
Nonyl isobutyrate	CCCCCCCCCOC(=O)C(C)C	sweet	sharp	apricot	orange	rose	green
Nonyl propionate	CCCCCCCCCOC(=O)CC	winey	ethereal	sweet	rose	waxy	aldehydic
Octadecane	CCCCCCCCCCCCCCCCCC	waxy
1,5-Octadien-3-ol	CCCC=CCC(O)C=C	earthy	mushroom
Pentadienal	C=C\C=C\C=O	green	pungent	spicy
3-Penten-2-one	C\C=C\C(=O)C	pungent	spicy	fruity	musty
Phenethyl nonanoate	CCCCCCCCC(=O)OCCc1ccccc1	oily	sweet	rose	waxy
Phenyl isobutyrate	CC(C)C(=O)Oc1ccccc1	pungent	honey	fruity
4-Methyl-2-(4-methylbenzyl)-1,3-dioxolane	CC1COC(Cc2ccc(C)cc2)O1	fresh	rose	floral	sweet	green
4-Phenylbutanoic acid	OC(=O)CCCc1ccccc1	sweet	floral	honey
2-Phenylpropan-2-ol	CC(C)(O)c1ccccc1	floral	fatty	green	woody
Phenylpropyl decanoate	CCCCCCCCCC(=O)OCCCc1ccccc1	oily	fruity	green
Piperitenone oxide	CC(=C1CCC2(C(C1=O)O2)C)C	apple	pineapple	minty
Piperonal dimethyl acetal	COC(OC)c1ccc2OCOc2c1	sweet	floral	green
Propionylmethylfuran	CCC(=O)c1occc1C	nutty	hay	roasted	caramellic	coumarinic
Propylene glycol di-isobutyrate	CC(C)C(=O)OCC(C)OC(=O)C(C)C	sweet	fruity	buttery
2-hydroxy-1-methylethyl acetate	CC(CO)OC(=O)C	fruity	ethereal
2-hydroxypropyl acetate	CC(O)COC(=O)C	fruity	ethereal
Pseudocyclocitral	CC1=CC(C)(C)[CH](CC1)C=O	green
Styrallyl isovalerate	CC(C)CC(=O)OC(C)c1ccccc1	herbal	fruity	floral
Styralyl anthranilate	CC(OC(=O)c1ccccc1N)c2ccccc2	floral
Tetrahydrocuminyl acetate	CC(C)C1CCC(=CC1)COC(=O)C	woody	spicy	fruity
Thioglycolic acid	OC(=O)CS	sulfuraceous
Thiomalic acid	OC(=O)CC(S)C(=O)O	sulfuraceous
Thiopropionic acid	CCC(=O)S	sulfuraceous
Thujopsene	CC1=CC[C@]2(C)CCCC(C)(C)[C@@]23C[C@@H]13	woody	spicy	dry
Trimethylcyclohexenone	CC1=CCCC(C)(C)C1=O	sharp	tobacco
Trimethylcyclohexyl butyrate	CCCC(=O)OC1CC(C)CC(C)(C)C1	sweet	fruity	minty	banana
Trimethylcyclohexyl propionate	CCC(=O)OC1CC(C)CC(C)(C)C1	sweet	minty	fruity
Trimethylhexanoic acid	CC(CC(=O)O)CC(C)(C)C	sour	acidic
Tufurol acetate	CC(=O)OCc1ccc(C)cc1C	sweet	floral	fresh	fruity
Undeca-2,4-dien-1-ol	CCCCCCC=CC=CCO	fatty
Undecane	CCCCCCCCCCC	gassy
2-Undecene	CCCCCCCCC=CC	gassy
3-Methylnitrobutane	CC(C)CC[N+](=O)[O-]	fruity
Benzylheptanone	CCCC(=O)C(CC)OCc1ccccc1	fruity	plum	berry	minty
Isopropyl cinnamate	CC(C)OC(=O)\C=C\c1ccccc1	balsamic	amber	sweet
3-Methyl-3-buten-2-one	CC(=C)C(=O)C	pungent
Methylthiomegastigmadienone	CSC(C)CC(=O)C1=C(C)C=CCC1(C)C	rose
Propenylguaethol	CCOc1ccc(\C=C\C)cc1O	vanilla	phenolic
Hexadecanal	CCCCCCCCCCCCCCCC=O	fatty	orris	waxy
5-Hexenyl acetate	CC(=O)OCCCCC=C	sweet	sour
5-Hexenyl butyrate	O=C(OCCCCC=C)CCC	green	fruity	pineapple
5-Hexenyl hexanoate	CCCCCC(=O)OCCCCC=C	sweet	fatty	waxy
Shisol	CC(=C)C1CCC(CO)CC1	floral
Phytol	CC(C)CCC[CH](C)CCC[CH](C)CCC\C(=C\CO)\C	floral	balsamic
Yuzunone	CCC(=O)CCC=C\C=C\C=C	peely	fruity	balsamic	floral
Amyl dodecanoate	CCCCCCCCCCCC(=O)OCCCCC	oily	fatty	winey
Amylcinnamyl acetate	CCCCC\C(=C/c1ccccc1)\COC(=O)C	fruity	spicy	balsamic	floral
Benzyl cinnamate	O=C(OCc1ccccc1)\C=C\c2ccccc2	sweet	balsamic	floral
Cinnamyl phenylacetate	O=C(Cc1ccccc1)OC\C=C\c2ccccc2	sweet	balsamic	honey	floral
Citronellyl acetate	C[CH](CCOC(=O)C)CCC=C(C)C	fresh	rose	fruity
Diethoxymethane	CCOCOCC	sweet	ethereal
Dihydroxydihydroxymethyldioxane	OCC1(O)COC(O)(CO)CO1	sweet	fruity
Dimethoxymethylbenzene	COc1ccc(C)cc1OC	medicinal
Dimethyl sebacate	COC(=O)CCCCCCCCC(=O)OC	ethereal	fruity
Dipropyl succinate	CCCOC(=O)CCC(=O)OCCC	fruity	winey
Ethyl palmitate	CCCCCCCCCCCCCCCC(=O)OCC	waxy	sweet
Ethylheptenal	CCCC\C=C(/CC)\C=O	fatty	green	nutty
Ethylhexanal	CCCC[CH](CC)C=O	fruity	green
2-Ethyl-1-hexanol	CCCC[CH](CC)CO	sweet	oily	fermented	rose
o-Ethylphenol	CCc1ccccc1O	sweet	phenolic
Ferulic acid	COc1cc(\C=C\C(=O)O)ccc1O	amber
Geraniol	CC(=CCC\C(=C\CO)\C)C	sweet	floral	rose
Geranyl phenylacetate	CC(=CCC\C(=C\COC(=O)Cc1ccccc1)\C)C	sweet	floral	rose	honey
Glyceryl monooleate	CCCCCCCC\C=C/CCCCCCCC(=O)OC[C@H](O)CO	sweet	oily
Glycyrrhizin	[NH4+].CC1(C)CC[C@]2(C)CC[C@]3(C)C(=CC(=O)[C@H]4[C@]5(C)CC[C@@H](O)C(C)(C)[C@@H]5CC[C@@]34C(=O)O[C@H]6O[C@@H]([C@@H](O)[C@H](O)[C@H]6O[C@@H]7O[C@@H]([C@H](O)[C@H](O)[C@H]7O)C(=O)O)C(=O)[O-])[C@H]2C1	sweet	caramellic
trans-2-Hexenoic acid	CCC\C=C\C(=O)O	fatty	cheese
Hexenyl crotonate	CCC=CCCOC(=O)\C=C\C	green	fruity	apple
trans-2-Hexenyl isovalerate	CC\C=C\CCOC(=O)CC(C)C	fruity	buttery	apple
Hexylcinnamaldehyde	CCCCCC\C(=C\c1ccccc1)\C=O	sweet	floral
Isoeugenyl phenylacetate	COc1cc(\C=C\C)ccc1OC(=O)Cc2ccccc2	sweet	vanilla	honey	clove
Isopropyl butyrate	CCCC(=O)OC(C)C	pineapple	strawberry	buttery
Menthofuran	C[CH]1CCc2c(C)coc2C1	sweet	musty	hay	minty
10-Mercaptopinane	CC1(C)[C@@H]2CC[C@@H](CS)[C@H]1C2	sulfuraceous	green
2-Mercaptopinane	C[C@@]1(S)CC[C@@H]2C[C@H]1C2(C)C	sulfuraceous	green
3-Mercaptopinane	C[C@H]1[C@@H](S)C[C@@H]2C[C@H]1C2(C)C	sulfuraceous	green
o-Methoxycinnamaldehyde	COc1ccccc1\C=C\C=O	sweet	warm	spicy
Methoxymethylcinnamaldehyde	COc1ccc(\C=C(/C)\C=O)cc1	spicy	cinnamon	floral	fruity
Methoxyphenylpentenone	CCC(=O)\C=C\c1ccc(OC)cc1	sweet	buttery	caramellic
Methoxystyryl isopropyl ketone	COc1ccc(\C=C\C(=O)C(C)C)cc1	caramellic	fruity	buttery
Methyl 3-methyl-3-phenylglycidate	COC(=O)C1OC1(C)c2ccccc2	sharp	fruity	pungent	sweet
Methylbutanone	CC(C)C(=O)C	ethereal
Methylfurylacrolein	C\C(=C/c1occc1)\C=O	spicy	cinnamon
6-Methyl-3,5-heptadien-2-one	CC(=C\C=C\C(=O)C)C	spicy	cinnamon	nutty
2-Methyl-2-pentenal	CC\C=C(/C)\C=O	pungent	green	fruity
Methylphenylpentenal	CC(C)\C=C(/C=O)\c1ccccc1	floral	green	rose	hyacinth
Monosodium glutamate	N[C@H](CCC(=O)O[Na])C(=O)O	meaty
trans-Nerolidol	CC(=CCC\C=C\CCC(C)(O)C=C)C	woody	floral	green
2-Nonanone	CCCCCCCC(=O)C	fruity	fatty	cheese	herbal	coconut
Perillyl butyrate	CCCC(=O)OCC1=CCC(CC1)C(=C)C	fruity	woody
Perillyl isobutyrate	CC(C)C(=O)OCC1=CCC(CC1)C(=C)C	fruity	woody
5-Hydroxymethyl-2-benzyl-1,3-dioxolane	OCC1COC(Cc2ccccc2)O1	sweet	floral	rose
Phenylmethylhexenal	CCC(C)C=C(C=O)c1ccccc1	floral	green	rose	hyacinth
Phenylpropyl cinnamate	O=C(OCCCc1ccccc1)\C=C\c2ccccc2	sweet	rose	balsamic	fruity
Phthalic acid	OC(=O)c1ccccc1C(=O)O	aromatic
Propyl benzoate	CCCOC(=O)c1ccccc1	balsamic	nutty
Propyl cinnamate	CCCOC(=O)\C=C\c1ccccc1	sweet	balsamic
Propyl lactate	CCCOC(=O)[CH](C)O	sweet	milky	caramellic
Sorbitan monostearate	CCCCCCCCCCCCCCCCCC(=O)OCC(O)[C@H]1OC[C@@H](O)[C@@H]1O	oily	waxy
Syringic acid	COc1cc(cc(OC)c1O)C(=O)O	balsamic
Tridecanone	CCCCCCCCCCCC(=O)C	milky	spicy
Undecatriene	CCCCCC=C\C=C\C=C	galbanum	green
9-Undecenal	C\C=C\CCCCCCCC=O	citrus	orange	waxy	sweet
p-Menthane-3,8-diol	C[C@@H]1CC[C@H](C(O)C1)C(C)(C)O	minty	geranium
Ethyl hexadecenoate	CCCCCCC=CCCCCCCCC(=O)OCC	fatty	oily
(1R,4S)-cis-dihydrocarvone	C[C@@H]1CC[C@@H](CC1=O)C(=C)C	musty	woody
Dihydronootkatone	C[C@@H]1CC(=O)C[C@H]2CC[C@H](C[C@@]12C)C(=C)C	grapefruit
3,5-Dimethyl-1,2-cyclopentadione	C[CH]1CC(=C(O)C1=O)C	maple	caramellic	nutty
Ethyl maltol isobutyrate	O=C(OC=1C(=O)C=COC=1CC)C(C)(C)[H]	sweet	caramellic	strawberry
Ethyl phenyl ether	CCOc1ccccc1	sweet	anisic
Ethyl propenyl sulfide	CCSC=CC	pungent	onion	garlic
2-Methylbutyl cinnamate	CCC(C)COC(=O)\C=C\c1ccccc1	sweet	floral	balsamic	fruity	berry	cocoa
p-Methylcinnamaldehyde	Cc1ccc(\C=C\C=O)cc1	sweet	cinnamon	balsamic	fruity	vanilla
4-Methylcyclohexanone	CC1CCC(=O)CC1	musty	solvent	anisic	minty
2-Octanol	CCCCCCC(C)O	green	floral	leafy	musty
Phenylbutenone	CC(=O)\C=C\c1ccccc1	sweet	creamy	cheese	coumarinic	fruity	raspberry
Piperitenone	CC(=C1CCC(=CC1=O)C)C	sharp	minty	bitter
Propenyl propyl disulfide	CCCSS\C=C\C	savory	nutty
Propylidenephthalide	CC\C=C\1/OC(=O)c2ccccc12	warm	spicy	celery
5-ethyl-2,3,4,5-tetramethylcyclohexone	CCC1(C)CC(=O)C(=C(C)C1C)C	caramellic	sugar	creamy	fruity	nutty
2-Tridecenal	CCCCCCCCCC\C=C/C=O	fatty	waxy
Valencene	C[C@@H]1CCC=C2CC[C@H](C[C@@]12C)C(=C)C	citrus	orange
Butenoic acid	C\C=C/C(=O)O	acidic	sharp	sour	spicy	caramellic
Isobutyl pyruvate	CC(C)COC(=O)C(=O)C	sweet	ethereal	fruity
Phenethyl N-methylanthranilate	CNc1ccccc1C(=O)OCCc2ccccc2	neroli	citrus	orange	grapefruit
Propylthioheptanone	CCCSC(CC)C(=O)CCC	sweet	floral	grapefruit
Theaspirone	CC1CCC2(O1)C(=CC(=O)CC2(C)C)C	floral	tea
cis,cis-4,7-tridecadienal	CCCCC\C=C/C\C=C/CCC=O	fatty	waxy	floral	herbal
1,5- Valerolactone	O=C1CCCCO1	fruity	aromatic	lactonic
Ethyl nicotinate	CCOC(=O)c1cccnc1	tobacco
5-Hexenyl isobutyrate	O=C(OCCCCC=C)C(C)(C)[H]	fresh	pineapple
alpha-Ionene	Cc1ccc2c(CCCC2(C)C)c1	woody
Isopropyl nicotinate	CC(C)OC(=O)c1cccnc1	tobacco
9-Octadecenal	CCCCCCCC\C=C\CCCCCCCC=O	fatty
3,6,9-Pentadecatrienal	CCCCC\C=C\C\C=C\C\C=C\CC=O	fatty
Phenethyl lactate	C[CH](O)C(=O)OCCc1ccccc1	sweet	fruity	ethereal
Tetrahydrofurfuryl mercaptopropionate	CC(S)C(=O)OCC1CCCO1	sulfuraceous	savory
Thujyl alcohol	CC(C)[C@]12C[C@H](O)[C@H](C)[C@H]1C2	minty
Tetramethylbicyclononadienol	CC1C(O)C=C2C(C)(C)CC=CC12C	fruity
Ethyl formyloxydecanoate	CCCCCC(CCCC(=O)OCC)OC=O	dairy
Methyl 5-acetoxydecanoate	CCCCCC(CCCC(=O)OC)OC(=O)C	peach	apricot	buttery
Methyl 5-acetoxydodecanoate	CCCCCCCC(CCCC(=O)OC)OC(=O)C	fatty	peach	buttery
Methyl 5-formyloxydodecanoate	CCCCCCCC(CCCC(=O)OC)OC=O	fatty	peach	buttery
Methyl oxohexanoate	O=C(OC)CC(=O)CCC	caramellic	fruity	roasted
Nootkatol	CC1CC(O)C=C2CCC(CC12C)C(=C)C	citrus
Oxododecanoic acid	CCCCCCCC(=O)CCCC(=O)O	creamy	peach
Ethyl 5-acetoxydecanoate	CCCCCC(CCCC(=O)OCC)OC(=O)C	fruity
Ethyl 5-hydroxydecanoate	CCCCCC(O)CCCC(=O)OCC	fruity
Ethyl 5-oxooctanoate	CCCC(=O)CCCC(=O)OCC	fruity
Cinnamyl formate	O=COC\C=C\c1ccccc1	balsamic	fruity	apple
Isoamyl myristate	CCCCCCCCCCCCCC(=O)OCCC(C)C	fatty	waxy
Isoamyl palmitate	CCCCCCCCCCCCCCCC(=O)OCCC(C)C	fatty	waxy
N-(2-methylthioethyl)acetamide	CSCCNC(=O)C	fatty	sweet	beefy
Thiolinalool	CC(=CCCC(C)(S)C=C)C	fresh	fruity
Acetaldehyde 2,3-butanediol acetal	CC1OC(C)C(C)O1	fresh	ethereal	green	alcoholic	winey	fruity
Acetaldehyde amyl butyl acetal	CCCCCOC(C)OCCCC	ethereal	green	alcoholic	cognac	vegetable
Acetaldehyde amyl hexyl acetal	CCCCCCOC(C)OCCCCC	ethereal	green	alcoholic	cognac	vegetable
Acetaldehyde amyl isoamyl acetal	CCCCCOC(C)OCCC(C)C	ethereal	green	alcoholic	cognac	vegetable
Acetaldehyde amyl methyl acetal	CCCCCOC(C)OC	ethereal	green	alcoholic	cognac	vegetable
Acetaldehyde butyl hexyl acetal	CCCCCCOC(C)OCCCC	ethereal	green	alcoholic	cognac	vegetable
Acetaldehyde butyl isoamyl acetal	CCCCOC(C)OCCC(C)C	ethereal	green	alcoholic	cognac	vegetable
Acetaldehyde butyl methyl acetal	CCCCOC(C)OC	ethereal	green	alcoholic	cognac	vegetable
Acetaldehyde butyl methylbutyl acetal	CCCCOC(C)OCC(C)CC	ethereal	green	alcoholic	cognac	vegetable
Acetaldehyde di-methylbutyl acetal	CCC(C)COC(C)OCC(C)CC	ethereal	alcoholic	green	nutty	cognac
Acetaldehyde difurfuryl thioacetal	CC(OCc1occc1)SCc2occc2	sulfuraceous	coffee
Acetaldehyde ethyl 2-methylbutyl acetal	CCOC(C)OCC(C)CC	pungent	ethereal	alcoholic	green	nutty	cognac
Acetaldehyde ethyl 3-methylbutyl acetal	CCOC(C)OCCC(C)C	pungent	ethereal	alcoholic	green	nutty	cognac
Acetaldehyde ethyl amyl acetal	CCCCCOC(C)OCC	pungent	ethereal	green	alcoholic	cognac
Acetaldehyde ethyl isobutyl acetal	CCOC(C)OCC(C)C	ethereal	green	alcoholic	cognac	fermented
Acetaldehyde ethyl isopropyl acetal	CCOC(C)OC(C)C	pungent	ethereal	alcoholic	green	nutty	cognac
Acetaldehyde ethyl methyl acetal	CCOC(C)OC	pungent	ethereal	alcoholic	green	nutty
Acetaldehyde ethyl propyl acetal	CCCOC(C)OCC	pungent	ethereal	alcoholic	green	nutty	cognac
Acetaldehyde ethyl trans-2-hexenyl acetal	CCC\C=C\COC(C)OCC	fresh	sharp	green	apple	fruity
Acetaldehyde isobutyl isoamyl acetal	CC(C)CCOC(C)OCC(C)C	ethereal	alcoholic	green	nutty	cognac
Acetaldehyde methylbutyl isoamyl acetal	CCC(C)COC(C)OCCC(C)C	ethereal	alcoholic	green	nutty	cognac
Acetaldehyde methylbutyl propyl acetal	CCCOC(C)OCCC(C)C	ethereal	green	alcoholic	cognac
Acetoin dimethyl acetal	COC(C)(OC)C(C)O	sharp	buttery	fruity
2,2-dimethyl-1,3-dioxan-5-ol	CC1(C)OCC(O)CO1	solvent	fruity
2,2-dimethyl-1,3-dioxolan-4-ol	CC1(C)OCC(O)O1	solvent	fruity
Acetoxydihydrotheaspirane	CC1CCC2(O1)C(C)(C)CCCC2(C)OC(=O)C	woody	fruity
Acetoxymethylpropyl butyrate	CCCC(=O)OC(C)C(C)OC(=O)C	sweet	fruity
Acetylthiazolidine	CC(=O)C1NCCS1	meaty	nutty	popcorn
Allyl Thiohexanoate	O=C([S]CC=C)CCCCC	pineapple
Allyl crotonate	C\C=C\C(=O)OCC=C	pungent	fruity
Allyl cyclohexyloxypropionate	O=C(OCC=C)CCOC1([H])CCCCC1	fruity	pineapple	green	herbal
Allyl ethyl ether	CCOCC=C	sharp	ethereal
Allyl ionone	CC1=CCCC(C)(C)C1\C=C\C(=O)CCC=C	sweet	woody	fruity	berry	pineapple
Allyl isobutyrate	CC(C)C(=O)OCC=C	fresh	fruity	green	apple	apricot
Allyl isohexanoate	O=C(OCC=C)CCC(C)(C)[H]	fatty	fruity	pineapple	apple
Allyl methylbutoxyacetate	CCC(C)COCC(=O)OCC=C	green	galbanum	fruity
Allyl methylbutyrate	CCC(C)C(=O)OCC=C	fruity	pineapple	sweet	fermented	oily	waxy
Allyl methylthiopropionate	O=C(OCC=C)CC[S]C	pineapple
Allyl pivalate	CC(C)(C)C(=O)OCC=C	fruity	green	herbal
Allyl pyruvate	CC(=O)C(=O)OCC=C	ethereal	sweet	fruity
Amyl benzyl ether	CCCCCOCc1ccccc1	floral	fruity	green
Amyl crotonate	CCCCCOC(=O)\C=C\C	fruity	fresh	pungent	apple	chamomile
5-pentyl-dioxan-2-one	CCCCCC1COC(=O)CO1	fruity	buttery	caramellic	winey	lactonic	peach
6-pentyl-dioxan-2-one	CCCCCC1COCC(=O)O1	fruity	buttery	caramellic	winey	lactonic	peach
Amyl levulinate	O=C(OCCCCC)CCC(C)=O	oily	caramellic	winey	fruity
Amyl tiglate	CCCCCOC(=O)\C(=C\C)\C	sweet	fruity	floral
Amylcinnamyl alcohol	CCCCC\C(=C/c1ccccc1)\CO	sweet	waxy	floral	fruity	pear
Amylcinnamyl isovalerate	CCCCC\C(=C/c1ccccc1)\COC(=O)CC(C)C	floral	spicy	fruity	tobacco	hay
Anisaldehyde 2,3-butyleneglycol acetal	COc1ccc(cc1)C2OC(C)C(C)O2	floral	hay	anisic
Anisaldehyde diethyl acetal	CCOC(OCC)c1ccc(OC)cc1	sweet	spicy	floral	herbal	anisic
Anisaldehyde hexylene glycol acetal	COc1ccc(cc1)C2OC(C)CC(C)(C)O2	sweet	floral	anisic	herbal
Anisaldehyde propylene glycol acetal	COc1ccc(cc1)C2OCC(C)O2	sweet	floral	anisic	herbal
Anisyl isobutyrate	COc1ccc(COC(=O)C(C)C)cc1	sweet	floral	fruity
Anisylidene acetone	COc1ccc(C=CC(=O)C)cc1	sweet	floral	creamy
Benzaldehyde dibutyl acetal	CCCCOC(OCCCC)c1ccccc1	sweet	herbal	cherry
Benzaldehyde diisoamyl acetal	CC(C)CCOC(OCCC(C)C)c1ccccc1	sweet	herbal	fruity	cherry
Benzoin	OC(C(=O)c1ccccc1)c2ccccc2	sweet	spicy
Benzothiophene	c1ccc2sccc2c1	sulfuraceous	earthy
Benzyl crotonate	C\C=C\C(=O)OCc1ccccc1	warm	spicy
Benzyl decanoate	CCCCCCCCCC(=O)OCc1ccccc1	fatty	waxy	floral
Benzyl lactate	OCCC(=O)OCc1ccccc1	sweet	caramellic	dairy	fruity
Benzyl octyl ether	CCCCCCCCOCc1ccccc1	aromatic	floral	balsamic	fruity	earthy
Bismethylbutyl disulfide	CCC(C)CSSCC(C)CC	sulfuraceous	alliaceous	savory	meaty	green
Bornyl propionate	CCC(=O)OC1CC2CCC1(C)C2(C)C	fresh	minty
Bourbonene	CC(C)C1CCC2(C)C3CCC(=C)C3C12	woody	herbal	balsamic	earthy	minty
Butanal diethyl acetal	CCCC(OCC)OCC	ethereal	green	fruity	fermented
Butanal ethyl amyl acetal	CCCCCOC(CCC)OCC	ethereal	green	cognac	alcoholic	fermented
Butanal ethyl isoamyl acetal	CCCC(OCC)OCCC(C)C	ethereal	green	fruity	alcoholic	fermented
Butenal diethyl acetal	CCOC(OCC)\C=C\C	pungent	sharp	ethereal	fruity
But-2-en-1-ol	C\C=C\CO	sweet	gassy	ethereal	fruity
Butenyl isothiocyanate	C=CCCN=C=S	green	pungent
Butenyl methyl sulfide	CC\C=C\SC	alliaceous	onion	garlic	savory
Butoxyethanol	CCCCOCCO	oily	ethereal	alcoholic	fruity
tert-Butyl acetoacetate	O=C(OC(C)(C)C)CC(C)=O	fermented	caramellic	brandy
Butyl acetolactate	CCCCOC(=O)C(C)OC(=O)C	fruity	milky	creamy
Butyl cinnamate	CCCCOC(=O)\C=C\c1ccccc1	sweet	balsamic	fruity	cocoa
Butyl 2-decenoate	CCCCCCC\C=C\C(=O)OCCCC	green	waxy	fruity	milky	coconut	peach	apricot
sec-Butyl lactate	CC[CH](C)OC(=O)[CH](C)O	sweet	dairy	buttery	caramellic	fruity
Butyl mercaptopropionate	CCCCOC(=O)C(C)S	sulfuraceous	meaty
Butyl methyl ketone propylene glycol acetal	CCCCC1(C)OCC(C)O1	fruity	herbal	cheese
Butyl methylcrotonate	CCC(C)OC(=O)\C(=C\C)\C	sweet	fruity	caramellic	chamomile
Butyl 5-octenoate	CCCCOC(=O)CCCC=CCC	sweet	fatty
Butyl oleate	CCCCCCCC\C=C\CCCCCCCC(=O)OCCCC	fatty	oily
Butyl pivalate	CCCCOC(=O)C(C)(C)C	fruity	apple
Butyl sorbate	CCCCOC(=O)\C=C\C=C\C	fruity	green	waxy
Butyl undecanoate	CCCCCCCCCCC(=O)OCCCC	oily	waxy	fatty	cognac	fruity
Butylacetophenone	CC(=O)c1ccc(cc1)C(C)(C)C	sweet	balsamic	floral
Butylbutenal	CCCC\C(=C/C)\C=O	sweet	roasted	fatty	hazelnut
Butylcinnamaldehyde	CCCC\C(=C/c1ccccc1)\C=O	green	floral	fruity
Butyltetrahydrofuran	CCCC[CH]1CCCO1	sweet	solvent	fatty	aromatic	green
1,1-dimethoxybutane	CCCC(OC)OC	fresh	ethereal	green	cognac	alcoholic	fermented
Cadidene	CC(C)[C@@H]1CCC(=C2CCC(=C[C@@H]12)C)C	dry	woody	spicy
Carvacryl acetate	CC(C)c1ccc(C)c(OC(=O)C)c1	spicy	fruity
Carvone acetate	CC(=O)OCC(=C)C1CC=C(C)C(=O)C1	fresh	minty	fruity
cis-Carvyl acetate	CC(=O)O[C@@H]1C[C@@H](CC=C1C)C(=C)C	green	herbal	sweet	sour	fruity
Carvyl butyrate	CCCC(=O)OC1CC(CC=C1C)C(=C)C	fruity	minty
Carvyl formate	CC(=C)C1CC=C(C)C(C1)OC=O	sweet	minty	fruity
Carvyl hexanoate	CCCCCC(=O)OC1CC(CC=C1C)C(=C)C	fruity	minty
Carvyl isobutyrate	CC(C)C(=O)OC1CC(CC=C1C)C(=C)C	fruity	minty
Carvyl isovalerate	CC(C)CC(=O)OC1CC(CC=C1C)C(=C)C	sweet	fruity
Carvyl methylbutyrate	CCC(C)C(=O)OC1CC(CC=C1C)C(=C)C	fruity	minty
Carvyl valerate	CCCCC(=O)OC1CC(CC=C1C)C(=C)C	fruity	minty
beta-Caryophyllene acetate	CC(=O)OC12CCCC(C)(CCC3C1CC3(C)C)C2	woody	cedar	amber	fruity
alpha-Caryophyllene alcohol	CC1(C)CC2C(C1)C3(C)CCCC2(C)C3O	woody	dusty	balsamic
beta-caryophyllene alcohol	C[C@]12CCC[C@@](O)(C1)[C@H]3CC(C)(C)[C@@H]3CC2	warm	dry	woody	spicy	clove
Caryophyllene butyrate	CCCC(=O)O[C@@]12CCCC[C@@](C)(C[C@@H]3[C@@H]1CC3(C)C)C2	woody	amber	fruity
Caryophyllene isobutyrate	CC(C)C(=O)O[C@@]12CCC[C@@](C)(CC[C@@H]3[C@@H]1CC3(C)C)C2	woody	amber	fruity
beta-Caryophyllene oxide	CC1(C)C[C@H]2[C@@H]1CC[C@@]3(C)O[C@H]3CCC2=C	dry	woody	cedar	tobacco
Cedrol	C[C@@H]1CC[C@H]2C(C)(C)[C@@H]3C[C@@]12CC[C@@]3(C)O	woody	clean	cedar
Cedryl acetate	C[C@@H]1CC[C@H]2C(C)(C)[C@@H]3C[C@@]12CC[C@@]3(C)OC(=O)C	woody	cedar	vetiver	earthy
Cinnamaldehyde propylene glycol acetal	CC1COC(O1)\C=C\c2ccccc2	sweet	spicy	cinnamon
Cinnamyl benzoate	O=C(OC\C=C\c1ccccc1)c2ccccc2	balsamic	sweet	spicy
Cinnamyl cinnamate	O=C(OC\C=C\c1ccccc1)\C=C\c2ccccc2	sweet	balsamic	floral	spicy
Cinnamyl valerate	CCCCC(=O)OC\C=C\c1ccccc1	floral	rose
citral 1,3-dioxan-5-ol	CC(=CCCC(=CC1OCC(O)CO1)C)C	lemon
citral 1,3-dioxolan-4-methanol	CC(=CCCC(=CC1OCC(CO)O1)C)C	lemon
Citral hexylene glycol acetal	CC1CC(C)(C)OC(O1)C=C(C)CCC=C(C)C	oily	citrus	lemon
Citronellal diethyl acetal	CCOC(C[CH](C)CCC=C(C)C)OCC	lemon	green	fatty
Citronellal propylene glycol acetal	CC(CCC=C(C)C)CC1OCC(C)O1	green	floral
Citronellyl octanoate	CCCCCCCC(=O)OCCC(C)CCC=C(C)C	floral	oily	waxy	rose	fruity
Copaene	CC(C)[C@@H]1CC[C@@]2(C)C3CC=C(C)C2C13	woody	spicy
Cresyl benzoate	Cc1ccc(OC(=O)c2ccccc2)cc1	aromatic	floral
Cresyl heptanoate	CCCCCCC(=O)Oc1ccc(C)cc1	aromatic	narcissus	floral
Cresyl hexanoate	CCCCCC(=O)Oc1ccc(C)cc1	floral
Cresyl valerate	CCCCC(=O)Oc1ccc(C)cc1	floral
Cubebene	CC(C)[C@@H]1CC[C@@H](C)[C@]23CCC(=C)[C@H]2[C@H]13	green	fruity	citrus	herbal	woody
Cyclamen aldehyde diethyl acetal	CCOC(OCC)C(C)Cc1ccc(cc1)C(C)C	green	floral
Cyclamen aldehyde propylene glycol acetal	CC(C)c1ccc(CC(C)C2OCC(C)O2)cc1	aromatic	floral
Cyclododecanol	OC1CCCCCCCCCCC1	woody	earthy
Cyclododecyl propionate	CCC(=O)OC1CCCCCCCCCCC1	woody	fruity	fatty
Cycloheptanone	O=C1CCCCCC1	minty
Cyclohexyl acetoacetate	O=C(OC1([H])CCCCC1)CC(C)=O	fruity	sweet	caramellic
Cyclohexyl cinnamate	O=C(OC1CCCCC1)\C=C\c2ccccc2	sweet	balsamic	fruity	cherry	almond
Cyclohexylethyl formate	O=COCCC1CCCCC1	estery	fruity	apple	waxy
Cyclohexylpropionic acid	OC(=O)CCC1CCCCC1	acidic	balsamic
Cyclopentyl acetate	CC(=O)OC1CCCC1	fruity	apple	banana
Cyclotene acetate	O=C(C)OC=1C(=O)CCC=1C	caramellic	fruity
Cyclotene isobutyrate	O=C(OC=1C(=O)CCC=1C)C(C)(C)[H]	caramellic	fruity	buttery	nutty
DMPF	CC1OC(=C(N2CCCC2)C1=O)C	nutty	roasted	cooling
(2Z,6Z)-deca-2,6-dienal	CCC\C=C/CC\C=C/C=O	fatty	melon
(2E,6E)-deca-2,6-dienal	CCC\C=C\CC\C=C\C=O	fatty
5-Decenal	CCCC\C=C\CCCC=O	fresh	green	fatty	melon	fruity	citrus
4-Decenoic acid	CCCCC\C=C\CCC(=O)O	oily	fatty	meaty	savory
3-Decen-4-olide	CCCCCCC1=CCC(=O)O1	fruity	dairy	fatty
3-Decen-2-one	CCCCCC\C=C\C(=O)C	green	fruity	fatty	waxy	buttery	savory
2-Decenyl acetate	CCCCCCC\C=C\COC(=O)C	waxy	fatty	fruity	citrus
Decyl hexanoate	O=C(OCCCCCCCCCC)CCCCC	oily	fruity	fatty	pineapple
Decyl isohexanoate	CCCCCCCCCCOC(=O)CCC(C)C	oily	fruity
Decyl isovalerate	CCCCCCCCCCOC(=O)CC(C)C	waxy	fruity	apple	winey	brandy
Decyl nonanoate	CCCCCCCCCCOC(=O)CCCCCCCC	orange	oily	fruity	floral	winey	grape
Decyl octanoate	CCCCCCCCCCOC(=O)CCCCCCC	oily	fruity	floral	citrus	winey
Dehydrocumin alcohol	CC(=C)c1ccc(CO)cc1	spicy	cumin
Di-isobutyltrithiolane	CCCC[CH]1SS[CH](CCCC)S1	roasted
di-tert-Amyl disulfide	CCC(C)(C)SSC(C)(C)CC	sulfuraceous	alliaceous	savory	meaty	green
Dibutyl ketone	CCCCC(=O)CCCC	floral	green	spicy
Dibutyl malate	CCCCOC(=O)C[CH](O)C(=O)OCCCC	fruity	oily	fatty	fermented
Dibutyl succinate	CCCCOC(=O)CCC(=O)OCCCC	fruity	winey	fermented
Diethoxymethylbutane	CCOC(OCC)[CH](C)CC	ethereal	green	fruity	fermented	apple
Diethoxypropene	CCOC(OCC)C=C	fresh	pungent	sharp	gassy
Diethyl adipate	CCOC(=O)CCCCC(=O)OCC	winey	oily	fruity
Diethyl 2,2-diethylmalonate	CCOC(=O)C(CC)(CC)C(=O)OCC	fruity	pear	apple
Diethyl fumarate	CCOC(=O)\C=C\C(=O)OCC	estery
Diethyl nonanedioate	CCOC(=O)CCCCCCCC(=O)OCC	oily	fatty	fruity
Diethyl oxalate	CCOC(=O)C(=O)OCC	fermented	winey	fruity
Diethyl pentanedioate	CCOC(=O)CCCC(=O)OCC	winey	fruity	estery
Diethyl sulfide	CCSCC	sulfuraceous	garlic	tomato	meaty	corn	savory
Dihydrocarvyl butyrate	CCCC(=O)OC1CC(CCC1C)C(=C)C	sweet	floral	fruity
Dihydrocarvyl formate	CC1CCC(CC1OC=O)C(=C)C	sweet	floral	rose	fruity	herbal
Dihydrocarvyl hexanoate	CCCCCC(=O)OC1CC(CCC1C)C(=C)C	sweet	floral	fruity	herbal
Dihydrocarvyl isobutyrate	CC(C)C(=O)OC1CC(CCC1C)C(=C)C	sweet	floral	fruity	herbal
Dihydrocarvyl isovalerate	CC(C)CC(=O)OC1CC(CCC1C)C(=C)C	sweet	floral	fruity	herbal
Dihydrocarvyl propionate	CCC(=O)OC1CC(CCC1C)C(=C)C	sweet	floral	fruity	herbal
Dihydrocarvyl valerate	CCCCC(=O)OC1CC(CCC1C)C(=C)C	sweet	floral	fruity	herbal
Dihydrodihydroxymethylpyranone	CC1=C(O)C(=O)C(O)CO1	caramellic	sugar
6,7-Dihydro-5,7-dimethyl-5H-cyclopentapyrazine	CC1CC(C)c2nccnc12	nutty	brown	roasted	earthy	musty
Dihydroedulan II (cis)	C[C@H]1CC[C@@H]2C(C)(C)CC=C[C@]2(C)O1	woody	fruity
Dihydroionol	C[CH](O)CCC1=C(C)CCCC1(C)C	sweet	floral	woody
Dihydrolinalyl butyrate	CCCC(=O)OC(C)(CC)CCC=C(C)C	fruity	sweet	peach	honey	pear	plum
Dihydroperillyl butyrate	CCCC(=O)OCC1CCC(CC1)C(=C)C	fruity	floral
Dihydroterpineol-cis isomer	C[C@@H]1CC[C@@H](CC1)C(C)(C)O	pine
Diisoamyl ether	CC(C)CCOCCC(C)C	ethereal	fruity	green
Diisobutyl disulfide	CC(C)CSSCC(C)C	sulfuraceous	alliaceous	savory	meaty	green
Diisopropyl ketone	CC(C)C(=O)C(C)C	ethereal	fruity	cheese
Dimethoxybenzaldehyde	COc1cccc(C=O)c1OC	sweet	aromatic	spicy	vanilla
2,3-Dimethoxybenzyl alcohol	COc1cccc(CO)c1OC	aromatic	sweet	fruity	anisic	vanilla
3,4-dimethoxybenzyl alcohol	COc1ccc(CO)cc1OC	aromatic	vanilla
Dimethylallyl acetate	CC(=O)OC(C)(C)C=C	green	banana
Dimethylbutanethiol	CC(C)(C)CCS	sulfuraceous
Dimethylbutyl malate	CCC(C)COC(=O)CC(O)C(=O)OCC(C)CC	fruity	winey	oily	fatty	fermented
Dimethylcyclopropylmethylpentenal	CC(=CC=O)CCC1CC1(C)C	lemon
Dimethyldithiolaneone	CC1SSC(C)C1=O	potato	fatty	savory	roasted
Dimethylhexenone	CC\C(=C(\C)/C(=O)C)\C	spicy
2-isobutyl-3,5-dimethyl-pyrazine	CC(C)Cc1ncc(C)nc1C	cocoa	hazelnut	patchouli	vetiver	minty
3-isobutyl-2,5-dimethyl-pyrazine	CC(C)Cc1nc(C)cnc1C	cocoa	hazelnut	patchouli	vetiver	minty
(3Z)-4,8-Dimethyl-3,7-nonadiene-2-one	CC(=CCC\C(=C/C(=O)C)\C)C	citrus	fruity	fresh	lemon	grapefruit
Dimethyloctenone	C\C=C(/C)\CCC(=O)C(C)C	fresh	fruity
Dimethyloxathiane	CC1(C)CCOCS1	sulfuraceous	spicy	herbal	meaty
Dimethylpentanol	CC(C)C(O)C(C)C	sweet	solvent	alcoholic
Dimethylpentylfuranone	CCCCCC1OC(=O)C(=C1C)C	celery
Dipentyl disulfide	CCCCCSSCCCCC	sulfuraceous	alliaceous	savory	meaty	green
Dipentyl malonate	CCCCCOC(=O)CC(=O)OCCCCC	fruity	fatty	winey
Dipropyl malonate	CCCOC(=O)CC(=O)OCCC	ethereal	apple	fruity	winey
Dithianonencarbonal	CSCC\C=C(/CSC)\C=O	meaty	potato	cabbage
3,6-Dodecadienal	CCCCC\C=C/C\C=C/CC=O	fatty
Dodecanal dihexyl acetal	CCCCCCCCCCCC(OCCCCCC)OCCCCCC	fatty	green	waxy
Dodecanal propylene glycol acetal	CCCCCCCCCCCC1OCC(C)O1	fatty	citrus
Dodecane	CCCCCCCCCCCC	sweet
2-Dodecanol	CCCCCCCCCC[CH](C)O	oily	fatty	ethereal	fruity
6-Dodecenal	CCCCC\C=C\CCCCC=O	fatty	waxy	citrus
8-Dodecenal	CCCC=CCCCCCCC=O	fatty	waxy	citrus
Dodecene	CCCCCCCCCCC=C	sweet
2-Dodecenoic acid	CCCCCCCCCC=CC(=O)O	fatty
trans-4-Dodecenoic acid	CCCCCCC\C=C\CCC(=O)O	fatty	green	dairy
trans-6-Dodecenoic acid	CCCCC\C=C\CCCCC(=O)O	fatty	green	dairy	milky
delta-Elemene	CC(C)C1=C[C@@H](C(=C)C)[C@@](C)(CC1)C=C	woody	balsamic	spicy
Carvone Epoxide	CC(=C)C1CC2OC2(C)C(=O)C1	minty
Epoxycarvyl acetate	CC(=O)OC1CC(CC2OC12C)C(=C)C	sweet	minty
Epoxydecanal	CCCCCCCC1OC1C=O	citrus	soapy
2-Ethoxybenzaldehyde	CCOc1ccccc1C=O	sweet	aromatic	spicy	anisic
2-Ethoxybenzyl alcohol	CCOc1ccccc1CO	sweet	aromatic	anisic	vanilla
4-Ethoxybenzyl alcohol	CCOc1ccc(CO)cc1	sweet	aromatic	anisic	vanilla
Ethoxypropionic acid	CCOCCC(=O)O	ethereal	sharp	pungent	fruity	acidic	sweaty
Ethyl 2-furyl ketone	CCC(=O)c1occc1	sweet	fruity
Ethyl acetoacetate diethyl acetal	CCOC(=O)CC(C)(OCC)OCC	fresh	fruity	apple
Ethyl acetoxybutyrate	CCOC(=O)CC(C)OC(=O)C	minty	fruity
Ethyl acetylanthranilate	CCOC(=O)c1ccccc1NC(=O)C	floral	fruity	neroli	citrus	grape
Ethyl acetyldecanoate	CCCCCCCCC(C(=O)C)C(=O)OCC	floral	waxy
Ethyl acetyldodecanoate	CCCCCCCCCCC(C(=O)C)C(=O)OCC	floral	waxy	fruity
Ethyl acetylpropionate	CCOC(=O)C(C)C(=O)C	winey
Ethyl amylacetoacetate	CCCCCC(C(=O)C)C(=O)OCC	floral	fruity	green	winey
Ethyl butylphenylacetate	CCOC(=O)Cc1ccc(cc1)C(C)(C)C	sweet	honey	creamy	milky
Ethyl cyclohexanecarboxylate	CCOC(=O)C1CCCCC1	fruity	cheese	fermented	apple	brandy	berry
Ethyl cis-4-decenoate	O=C(OCC)CC/C=C\CCCCC	fruity	floral	pineapple	pear	peach	strawberry
Ethyl trans-2-decenoate	CCCCCCC\C=C\C(=O)OCC	fruity	pear	apple	waxy	citrus
Ethyl trans-3-decenoate	CCCCCC\C=C\CC(=O)OCC	fruity	green	waxy	pear
Ethyl dodecenoate	CCCCCCCCC\C=C\C(=O)OCC	fatty	green	pear	melon
Ethyl ethoxybenzoate	CCOC(=O)c1ccccc1OCC	warm	floral	sweet
Ethyl ethoxycrotonate	CCO\C(=C\C(=O)OCC)\C	chamomile	caramellic	fruity	apple
Ethyl ethylbutyrate	CCOC(=O)C(CC)CC	fruity	buttery	apple
Ethyl ethylphenylglycidate	CCOC(=O)C1(CC)OC1c2ccccc2	fruity	berry
Ethyl hexanoyloxyhexanoate	CCCCCC(=O)OC(CCCC)C(=O)OCC	sweet	fruity	waxy
Ethyl hydroxybenzyl ether	CCOCc1ccc(O)cc1	sweet	aromatic	phenolic	floral
Ethyl hydroxyethyl sulfide	CCSCCO	sulfuraceous	savory	meaty	garlic	onion
Ethyl hydroxymethylvalerate	CCOC(=O)C(O)C(C)CC	fruity	berry
Ethyl linalool	CCC(=CCCC(C)(O)C=C)C	lavender	bergamot
Ethyl maltol butyrate	O=C(OC=1C(=O)C=COC=1CC)CCC	caramellic	fruity	berry
Ethyl maltol propionate	O=C(OC=1C(=O)C=COC=1CC)CC	caramellic	fruity	strawberry
Ethyl mercaptobutyrate	CCOC(=O)C(S)CC	green	sweet	grape	fruity
Ethyl methoxyacetate	CCOC(=O)COC	fruity	solvent
Ethyl methyl ketone propylene glycol ketal	CCC1(C)OCC(C)O1	ethereal	fruity	minty
Ethyl 3-methylthiobutyrate	CCOC(=O)CC(C)SC	sulfuraceous	fruity	vegetable	earthy	cheese
Ethyl 2-nonenoate	CCCCCC/C=C/C(=O)OCC	green	fruity	pineapple	pear	fatty	waxy
Ethyl 3-nonenoate	CCCCC\C=C\CC(=O)OCC	green	pear	fatty
Ethyl pentanethioate	CCCCC(=O)SCC	cheese	fruity
Ethyl 2-pentenoate	CCOC(=O)C=CCC	fruity	estery	apple	banana
Ethyl alpha-safranate	CCOC(=O)C1C(=CC=CC1(C)C)C	herbal	spicy	fruity	apple
Ethyl gamma-safranate	CCOC(=O)C1C(=C)C=CCC1(C)C	herbal	spicy	fruity	apple
Ethylcitral	CC\C(=C\CC\C(=C\C=O)\C)\C	fresh	citrus	lemon	herbal	fruity
Ethylcrotonaldehyde	CC\C(=C/C)\C=O	pungent	fruity
2-Ethyl-4,6-dimethyldihydrodithiazine	CCC1SC(C)N=C(C)S1	onion
Ethylhexanal diethyl acetal	CCCCC(CC)C(OCC)OCC	green	fruity	leafy
Ethylhexanoic acid	CCCC[CH](CC)C(=O)O	fatty	cheese	fruity	sour	musty
Ethylhexenal	CCC\C=C(/CC)\C=O	lemon	apple	fruity
Ethylhexyl hexanoate	CCCCCC(=O)OCC(CC)CCCC	fruity
Ethylhexyl mercaptopropionate	CCCCC(CC)COC(=O)CCS	sulfuraceous	savory
Ethylmethyldioxolanone	CCC1OC(C)C(=O)O1	ethereal	milky	lactonic
4-Ethyl-2-octenoic acid	CCCCC(CC)\C=C\C(=O)O	oily	fatty
4-Ethylpyridine	CCc1ccncc1	sweet	green	earthy
Ethylthiophenecarbaldehyde	CCc1ccc(C=O)s1	caramellic	nutty
beta-Farnesene	CC(=CCCC(=CCCC(=C)C=C)C)C	citrus	green	woody
Fenchyl butyrate	CCCC(=O)OC1C(C)(C)C2CCC1(C)C2	sweet
Formylmethylpyrrole	Cc1ccc(C=O)[nH]1	aromatic	spicy
Furfuryl propyl disulfide	CCCSSCc1occc1	roasted	meaty	savory
Furfurylidenebutyraldehyde	CC\C(=C/c1occc1)\C=O	caramellic	spicy	coconut	vanilla	nutty
Furfurylmethylfuran	Cc1oc(Cc2occc2)cc1	aromatic	metallic	roasted
Furylacrolein	O=C\C=C\c1occc1	spicy	cinnamon	nutty	fruity
Geranic acid	CC(=CCC\C(=C\C(=O)O)\C)C	green	fresh	woody	fruity	citrus
Geranyl acetoacetate	CC(=CCC\C(=C\COC(=O)CC(=O)C)\C)C	sweet	fruity	apple
Heliotropin propylene glycol acetal	CC1COC(O1)c2ccc3OCOc3c2	sweet	aromatic	floral
Heliotropine butane-2,3-diol acetal	CC1OC(OC1C)c2ccc3OCOc3c2	floral
Heptanal dibutyl acetal	CCCCCCC(OCCCC)OCCCC	green	oily	herbal	cognac
Heptanone propylene glycol acetal	CCCCCC1(C)OCC(C)O1	fruity
cis-4-Heptenoic acid	CC\C=C/CCC(=O)O	green	fatty	fruity
trans-2-Heptenoic acid	CCCC\C=C\C(=O)O	green	grassy	fruity	sour	caramellic
cis-4-Hepten-2-ol	CC\C=C/CC(C)O	fruity	fatty
2-Hepten-4-one	CCCC(=O)\C=C\C	pungent	earthy	citrus
3-Hepten-2-one	CCC\C=C\C(=O)C	sweet	green	grassy	fruity	cheese	milky	dairy
Heptenyl butyrate	CCCC(=O)OC(C)CC=CCC	green	fruity	fresh
Heptyl butyryllactate	CCCCCCCOC(=O)C(C)OC(=O)CCC	waxy	buttery	milky	fruity
Heptyl isocaproate	CCCCCCCOC(=O)CCC(C)C	oily	fruity	winey
sec-Heptyl isovalerate	CCCCC[CH](C)OC(=O)CC(C)C	green	fruity	oily	winey
cis-Heptylcyclopropanecarboxylic acid	CCCCCCC[C@H]1C[C@H]1C(=O)O	woody	balsamic	green	herbal	waxy
Hexadecenoic acid	CCCCCCCCCCCCC\C=C\C(=O)O	oily	fatty
Hexadienal diethyl acetal	CCOC(OCC)C=CC=CC	green
Hexanal diamyl acetal	CCCCCOC(CCCCC)OCCCCC	green	oily	cognac	apple
Hexanal diisoamyl acetal	CCCCCC(OCCC(C)C)OCCC(C)C	green	oily	cognac	apple
Hexanal diisobutyl acetal	CCCCCC(OCC(C)C)OCC(C)C	green	oily	cognac	apple
Hexanal ethyl hexyl acetal	CCCCCCOC(CCCCC)OCC	green	oily	cognac	apple
2-pentyl-1,3-dioxan-5-ol	CCCCCC1OCC(O)CO1	green	fruity	apple
(2-pentyl-1,3-dioxolan-4-yl)methanol	CCCCCC1OCC(CO)O1	green	fruity	apple
Hexanal hexyl butyl acetal	CCCCCCOC(CCCCC)OCCCC	green	oily	cognac	apple
Hexanal isoamyl butyl acetal	CCCCCC(OCCCC)OCCC(C)C	green	oily	cognac	apple
2,5-Hexanedione	CC(=O)CCC(=O)C	fresh
trans-2-Hexenal dibutyl acetal	CCCCOC(OCCCC)\C=C\CCC	green	fruity
(E)-2-Hexenal diethyl acetal	CCOC(C\C=C\CC)OCC	apple
2-Hexenal diethyl acetal	CCC\C=C/C(OCC)OCC	apple
Hexenal dihexyl acetal	CCCCCCOC(OCCCCCC)C=CCCC	green	fruity
2-[(E)-pent-1-enyl]-1,3-dioxan-5-ol	CCC\C=C\C1OCC(O)CO1	green	fruity
4-Hexene-3-one	CCC(=O)\C=C\C	pungent	spicy	green	metallic
Hex-1-en-3-one	CCCC(=O)C=C	musty	green	metallic
cis-3-Hexenyl acetoacetate	CC\C=C/CCOC(=O)CC(=O)C	sweet	green	earthy	apple
cis-4-Hexenyl butyrate	CCCC(=O)OCCC\C=C/C	green	fruity
cis-3-Hexenyl cinnamate	CC\C=C/CCOC(=O)\C=C\c1ccccc1	fresh	balsamic	green
trans-2-Hexenyl cinnamate	CCC\C=C\COC(=O)\C=C\c1ccccc1	balsamic	green
3-Hexenyl decanoate	CCCCCCCCCC(=O)OCC\C=C/CC	green	fruity	fatty	waxy
Hexenyl furoate	O=C(OCC/C=C/CC)C1=CC=CO1	green	sweet	caramellic
cis-2-Hexenyl hexanoate	CCCCCC(=O)OC\C=C/CCC	fruity	green	apple	pear
trans-2-Hexenyl isobutyrate	CC\C=C\CCOC(=O)C(C)C	green	fruity	apple
Hexenyl isothiocyanate	C=CCCCCN=C=S	green	pungent	fatty
Hexenyl levulinate	O=C(OCC/C=C\CC)CCC(=O)C	green	caramellic	fruity	earthy
Hexenyl methylpentanoate	CC\C=C/CCOC(=O)CCC(C)C	green	apple
cis-3-Hexenyl 2-methylvalerate	CCCC(C)C(=O)OCC\C=C/CC	green	fruity	apple
cis-3-Hexenyl nonanoate	CCCCCCCCC(=O)OCC\C=C/CC	herbal	green	waxy	oily	fruity
cis-3-Hexenyl 4-pentenoate	CC\C=C/CCOC(=O)CCC=C	green
1-Hexen-3-yl propionate	CCCC(OC(=O)CC)C=C	fruity	mushroom
5-Hexenyl propionate	CCC(=O)OCCCCC=C	fresh
Hexyl isocaproate	CCCCCCOC(=O)CCC(C)C	sweet	green	fruity
Hexyl levulinate	O=C(OCCCCCC)CCC(C)=O	warm	winey	caramellic	fruity
hexyl 2-methyl-4-pentenoate	CCCCCCOC(=O)C(C)CC=C	fruity	pear	berry	grape	green	melon
Hexyl 2-methylvalerate	CCCCCCOC(=O)C(C)CCC	fruity	winey	oily	apple
Hexyl sorbate	CCCCCCOC(=O)\C=C\C=C\C	fruity	waxy
Hexylmethoxypyrazine	CCCCCCc1nccnc1OC	green
2-(1-phenylethyl)-1,3-dioxan-5-ol	CC(C1OCC(O)CO1)c2ccccc2	sweet	floral	gardenia	earthy	green	mushroom	fruity
[2-(1-phenylethyl)-1,3-dioxolan-4-yl]methanol	CC(C1OCC(CO)O1)c2ccccc2	sweet	floral	gardenia	earthy	green	mushroom	fruity
Hydratropyl methyl ether	COCC(C)c1ccccc1	floral	sharp
Hydroxybenzyl acetate	CC(=O)OCc1ccc(O)cc1	green	floral	phenolic
Hydroxybenzyl methyl ether	COCc1ccc(O)cc1	sweet	green	earthy	phenolic	medicinal
Hydroxybutyric acid	CC(O)CC(=O)O	fruity	sweaty	cheese
Hydroxycitronellal dibutyl acetal	CCCCOC(CC(C)CCCC(C)(C)O)OCCCC	green	floral
Hydroxycitronellal methyl anthranilate	COC(=O)c1ccccc1\N=C\CC(C)CCCC(C)(C)O	floral
Hydroxycitronellyl acetate	CC(CCCC(C)(C)O)CCOC(=O)C	floral	green
Hydroxydimethyloctanoic acid lactone	CC(C)[C@H]1CC[C@H](C)CC(=O)O1	caramellic	maple
Hydroxyhexanoic acid	CCCC(O)CC(=O)O	fruity	cheese
Hydroxymenthenone	CC1CC=C(C(=O)C1)C(C)(C)O	minty
3-Hydroxy-4-methoxybenzaldehyde	COc1ccc(C=O)cc1O	hay	vanilla	floral
Hydroxymethylbenzaldehyde	Cc1ccc(C=O)c(O)c1	sweet	caramellic	coumarinic
2-Hydroxy-4-methylpentanoic acid	CC(C)CC(O)C(=O)O	dairy	cheese	fruity	milky
2-Hydroxy-3-methylpentanoic acid	CCC(C)C(O)C(=O)O	fruity	creamy	buttery	cheese
Hydroxypropyl phenylacetate	CC(O)COC(=O)Cc1ccccc1	balsamic	honey
Hydroxypropyl valerate	CCCCC(=O)OCC(C)O	sweet	fruity
Ionyl acetate	C[CH](OC(=O)C)\C=C\C1=C(C)CCCC1(C)C	natural	fruity	raspberry	woody
Isoamyl 3-methylpentanoate	CCC(C)CC(=O)OCCC(C)C	fruity	oily	apple	tobacco
Isoamyl crotonate	C\C=C\C(=O)OCCC(C)C	sharp	fruity	apple	chamomile
Isoamyl furoate	CC(C)CCOC(=O)c1occc1	chocolate
Isoamyl methylvalerate	CCCC(C)C(=O)OCCC(C)C	fruity	oily	fatty	apple
Isoamyl sorbate	C\C=C\C=C\C(=O)OCCC(C)C	fruity	winey	waxy
Isoamyl undecanoate	CCCCCCCCCCC(=O)OCCC(C)C	oily	rose	winey	brandy
Isoamyl undecylenate	CC(C)CCOC(=O)CCCCCCCCC=C	brandy	winey
Isobornyl phenylacetate	CC1(C)[C@@H]2CC[C@@]1(C)[C@@H](C2)OC(=O)Cc3ccccc3	balsamic	honey	woody	pine
Isobutyl 2-methylpentanoate	CCCC(C)C(=O)OCC(C)C	fruity	oily	fatty	apple
Isobutyl cinnamate	CC(C)COC(=O)\C=C\c1ccccc1	sweet	fruity	balsamic	peach	waxy	cocoa
Isobutyl decenoate	CCCCCC=CCCC(=O)OCC(C)C	fruity	green	pear	pineapple
Isobutyl trans-2-hexenoate	CCC\C=C\C(=O)OCC(C)C	fresh	green	fruity	pear	apple
Isobutyl levulinate	O=C(OCC(C)(C)[H])CCC(C)=O	oily	caramellic	fruity
Isobutyl methyl disulfide	CSSCC(C)C	sulfuraceous	alliaceous	savory	meaty	green
Isobutyl phenoxyacetate	CC(C)COC(=O)COc1ccccc1	sweet	honey
isobutyl tetradecanoate	CCCCCCCCCCCCCC(=O)OCC(C)C	fatty	waxy
2-isopropyl-4,5-dimethyl-1,3-dioxolane	CC(C)C1OC(C)C(C)O1	ethereal	malty	fermented
Isobutyraldehyde dimethyl acetal	COC(OC)C(C)C	fresh	ethereal	fruity	malty	fermented	apple
Isoeugenyl butyl ether	CCCCOc1ccc(\C=C\C)cc1OC	sweet	balsamic	floral	spicy	clove
Isogeraniol	CC(=CC\C=C(/C)\CCO)C	rose	floral
Isoheptyl butyrate	CCCC(=O)OCCCCC(C)C	fruity	oily	winey	herbal
Isoheptyl isobutyrate	CC(C)CCCCOC(=O)C(C)C	oily	fruity	winey	herbal
Isopropenylpentanedioic acid	CC(=C)C(CC(=O)O)CC(=O)O	savory
Isopropyl acetoacetate	O=C(OC(C)(C)[H])CC(C)=O	fruity	caramellic	fermented	brandy	apple
Isopropyl isohexanoate	O=C(OC(C)(C)[H])CCC(C)(C)[H]	fruity	pineapple	apple
Isopropyl lactate	CC(C)OC(=O)C(C)O	buttery	milky	fruity	caramellic
2-isopropyl-2,4-dimethyl-1,3-dioxolane	CC(C)C1(C)OCC(C)O1	fresh	ethereal	solvent	minty
Isopropyl sorbate	C\C=C\C=C\C(=O)OC(C)C	fruity
Isopropyl tiglate	C\C=C(/C)\C(=O)OC(C)C	sweet	green	minty
Isopropylcyclohexyl acetate	CC(C)C1CCC(CC1)OC(=O)C	woody	minty	sweet	fruity
Isopropylmethylhexenal	CC(C)C\C=C(\C=O)/C(C)C	woody	cocoa	earthy
Isovaleraldehyde dibutyl acetal	CCCCOC(CC(C)C)OCCCC	green	fruity	malty	fermented	cocoa
Isovaleraldehyde dihexyl acetal	CCCCCCOC(CC(C)C)OCCCCCC	green	alcoholic	malty	cocoa	fermented
Isovaleraldehyde dimethyl acetal	COC(CC(C)C)OC	ethereal	green	fruity	malty	fermented	cocoa
Isovaleraldehyde dipropyl acetal	CCCOC(CC(C)C)OCCC	ethereal	green	fruity	malty	fermented	cocoa
(2-isobutyl-1,3-dioxolan-4-yl)methanol	CC(C)CC1OCC(CO)O1	green	fruity	fatty	fermented	malty
Jasmine lactone	CC\C=C/C[CH]1CCCC(=O)O1	milky	coconut	fruity	fatty	creamy	peach
(Z)-Undec-8-en-5-olide	CC\C=C/CC[CH]1CCCC(=O)O1	floral	buttery	peach
Ketodibutanoyloxybutane	CCCC(=O)OC(C)(OC(=O)CCC)C(=O)C	buttery	cheese
Lilial	CC(Cc1ccc(cc1)C(C)(C)C)C=O	fresh	green	floral
l-Limonene-1,2-epoxide	CC12CC[C@@H](CC1O2)C=C	fresh	minty
1,8-p-Menthadien-4-ol	CC(=C)C1(O)CCC(=CC1)C	earthy	sweet	musty
d-trans-isocarveol	CC(C)[C@@H]1CCC(=C)[C@@H](O)C1	citrus	minty
limonen-10-ol	CC1=CCC(CC1)C(=C)CO	sweet	fruity	floral	citrus	minty
l-trans-2-p-menthenol	CC(C)[C@@H]1CC[C@](C)(O)C=C1	musty	floral
l-Menthyl butyrate	CCCC(=O)O[C@@H]1C[C@H](C)CC[C@H]1C(C)C	fresh	minty	fruity	floral
l-Menthyl crotonate	C\C=C\C(=O)O[C@@H]1C[C@H](C)CC[C@H]1C(C)C	fresh	minty
Menthyl decanoate	CCCCCCCCCC(=O)O[C@@H]1C[C@H](C)CC[C@H]1C(C)C	floral	minty
Menthyl hexanoate	CCCCCC(=O)O[C@H]1C[C@@H](C)CC[C@@H]1C(C)C	sweet	fruity	sour	minty	woody
l-Menthyl isobutyrate	CC(C)[C@@H]1CC[C@@H](C)C[C@H]1OC(=O)C(C)C	sweet	floral	fruity
Menthyl methyl ether	CO[C@@H]1C[C@H](C)CC[C@H]1C(C)C	minty
l-Menthyl 2-methylbutyrate	CCC(C)C(=O)O[C@@H]1C[C@H](C)CC[C@H]1C(C)C	sweet	minty	fruity	floral
Menthyl octanoate	CCCCCCCC(=O)O[C@@H]1C[C@H](C)CC[C@H]1C(C)C	floral	minty
Menthyl phenylacetate	CC(C)[C@H]1CC[C@H](C)C[C@@H]1OC(=O)Cc2ccccc2	balsamic	honey	minty	herbal
l-Menthyl tiglate	C\C=C(/C)\C(=O)O[C@@H]1C[C@H](C)CC[C@H]1C(C)C	sweet	floral	fruity
2,2-diethoxyethanethiol	CCOC(CS)OCC	meaty
Mercaptobenzothiazole	Sc1nc2ccccc2s1	sulfuraceous	garlic
3-Mercaptodecanal	CCCCCCCC(S)CC=O	grapefruit	green
2-(2-methylsulfanylethyl)-1,3-dioxan-5-ol	CSCCC1OCC(O)CO1	sulfuraceous	potato	cheese
[2-(2-methylsulfanylethyl)-1,3-dioxolan-4-yl]methanol	CSCCC1OCC(CO)O1	sulfuraceous	potato	cheese
o-Methoxycinnamic acid	COc1ccccc1\C=C\C(=O)O	aromatic	balsamic
Methoxydecene	CCCCCCCCC=COC	fresh	citrus	green	aldehydic
Methoxyethyl acetoacetate	COCCOC(=O)CC(=O)C	sweet	fermented
Methoxyphenylpropanol	COc1ccc(CCCO)cc1	aromatic	floral	spicy	cinnamon
4-Methoxypyridine	COc1ccncc1	aromatic	spicy	smoky
Methyl acetylanthranilate	COC(=O)c1ccccc1NC(=O)C	grape
Methyl butyl disulfide	CCCCSSC	roasted	cooked	alliaceous	onion	garlic
Methyl N-butylanthranilate	CCCCNc1ccccc1C(=O)OC	grape
Methyl trans-4-decenoate	CCCCC\C=C\CCC(=O)OC	green	fruity	pear	waxy
Methyl N-ethylanthranilate	CCNc1ccccc1C(=O)OC	citrus	grape
Methyl 2-ethylbutyrate	CCC(CC)C(=O)OC	fruity	apple
Methyl 2-ethylhexanoate	CCCCC(CC)C(=O)OC	fruity	orris	fatty	woody	herbal
Methyl 2-ethyloctanoate	CCCCCCC(CC)C(=O)OC	oily	fruity	fatty	woody
Methyl isopentyl disulfide	CSSCCC(C)C	sulfuraceous	roasted	meaty	savory	onion
Methyl levulinate	O=C(OC)CCC(C)=O	fruity	caramellic	green
Methyl 3-mercaptobutanoate	COC(=O)CC(C)S	green	sweet	fruity
Methyl 2-mercaptopropionate	COC(=O)C(C)S	sulfuraceous	meaty
Methyl 2-methyl-3-mercaptopropionate	COC(=O)C(C)CS	fruity	grape
2-acetyl-4-methylthiophene	CC(=O)c1cc(C)cs1	sweet	honey	nutty
Methyl 3-octenoate	CCCCC=CCC(=O)OC	green	fruity	pear	fatty	melon
Methyl pentadecanoate	CCCCCCCCCCCCCCC(=O)OC	oily	fatty	waxy
Methyl N-propionylanthranilate	CCC(=O)Nc1ccccc1C(=O)OC	grape
Methyl 2-mercaptoacetate	COC(=O)CS	sulfuraceous	alliaceous
Methyl beta-4-tolylglycidate	COC(=O)C1OC1c2ccc(C)cc2	sweet	fruity	berry
Methyl tridecanoate	CCCCCCCCCCCCC(=O)OC	fatty	oily	waxy
Methylallyl hexanoate	O=C(OCC(=C)C)CCCCC	sharp	fruity	pineapple
2-Methylbenzyl acetate	CC(=O)OCc1ccccc1C	sweet	fruity	cherry	floral
4-Methylbenzyl butyrate	CCCC(=O)OCc1ccc(C)cc1	fruity	floral
2-sec-butyl-4-methyl-1,3-dioxolane	CCC(C)C1OCC(C)O1	fresh	ethereal	fruity	fermented	malty	herbal
2-Methylbut-2-en-1-ol	C\C=C(\C)/CO	fruity	alcoholic	winey	green	herbal	earthy
2-Methyl-2-butenyl acetate	CC=C(C)COC(=O)C	green	fruity	banana
Methylbutyl butyrate	CCCC(=O)OC(C)C(C)C	sweet	sharp	fruity	ethereal	banana	pineapple	peach	plum
Methylbutyl decanoate	CCCCCCCCCC(=O)OC[CH](C)CC	oily	sweet	brandy	cognac	fruity
2-Methylbutyl heptanoate	CCCCCCC(=O)OCC(C)CC	oily	fruity	green	winey	pear	apple	banana
2-Methylbutyl phenylacetate	CCC(C)COC(=O)Cc1ccccc1	sweet	fruity	balsamic	floral	cocoa
2-Methylbutyrolactone	CC1CCOC1=O	hay	coumarinic	coconut
Methylfuranylbutanal propylene glycol acetal	CC(CC1OCC(C)O1)c2oc(C)cc2	green	melon	fatty
Methylfuryl methyltetrahydrofuryl disulfide	CC1OCCC1SSc2ccoc2C	sulfuraceous	meaty	savory
Methylfurylpropanedione	O=C(C)C(=O)C1=C/C=C(/C)O1	caramellic
5-Methyl-3-heptanol	CCC(C)CC(O)CC	oily	fermented	alcoholic	fruity	floral
2-Methyl-1-hepten-3-ol	CCCCC(O)C(=C)C	earthy	green	fruity	floral
2-Methylhexanal	CCCC[CH](C)C=O	aldehydic	fatty	cheese	fruity
2-Methylhexan-3-ol, 2-Methyl-3-hexanol	CCC[CH](O)C(C)C	green	floral	leafy	musty
5-Methylhexanol	CC(C)CCCCO	oily	fermented	alcoholic
5-Methyl-3-hexen-2-one	CC(C)\C=C\C(=O)C	metallic	berry
Methylional	C[CH](C=O)\C=C\[CH]1C(=CCCC1(C)C)C	orris	woody
4-Methyl-2-methylthiomethyl-2-pentenal	CSC\C(=C/C(C)C)\C=O	pungent	spicy	herbal
4-Methyl-2-pentenal	CC(C)\C=C\C=O	fresh	aldehydic	cognac	woody
2-benzyl-4-methyl-1,3-dioxolane	CC1COC(Cc2ccccc2)O1	floral	green	hyacinth
Methylpropyldioxolane	CCCC1OCC(C)O1	ethereal	fermented
2-Methylquinoline	Cc1ccc2ccccc2n1	oily	tobacco
5-Methylthiazole	Cc1cncs1	sulfuraceous	roasted	coffee
2-Methylthiolane	CC1CCCS1	sulfuraceous	alliaceous	savory
2-Methylthiophene	Cc1cccs1	onion	pungent	sulfuraceous	roasted	green
2-(Methylthio)propionic acid	CS[CH](C)C(=O)O	sulfuraceous	cheese
Methylundecanal diethyl acetal	CCCCCCCCCC(C)C(OCC)OCC	balsamic	amber	woody	citrus
Muurolene	CC(C)[CH]1CC=C(C)[CH]2CCC(=C[CH]12)C	woody	balsamic
(-)-(1R,2R,5S)-Neomenthyl acetate	CC(C)[C@H]1CC[C@H](C)C[C@H]1OC(=O)C	fresh	minty	fruity
(+)-(1S,2S,5R)-Neomenthyl acetate	CC(C)[C@@H]1CC[C@@H](C)C[C@@H]1OC(=O)C	fresh	minty	fruity
Neryl crotonate	C\C=C\C(=O)OC\C=C(\C)/CCC=C(C)C	fresh	fruity	rose
Nonadienal diethyl acetal	CCOC(OCC)\C=C\CC\C=C\CC	fresh	green	melon	cucumber	violet
3,6-Nonadienal	CCC=CCC=CCC=O	fatty	green	violet	cucumber	grassy	leafy
2,4-Nonadiene	CCCCC=CC=CC	gassy
5-Nonenal	CCCC=CCCCC=O	fatty	green	melon	cucumber
(Z)-3-Nonenal	CCCCC\C=C/CC=O	cucumber	green
cis-4-Nonenoic acid	CCCC\C=C/CCC(=O)O	fatty	waxy	green	dairy	fruity
6-Nonenyl butyrate	CCCC(=O)OCCCCCC=CCC	green	waxy	melon
6-Nonenyl isovalerate	CCC=CCCCCCOC(=O)CC(C)C	green	waxy	melon	apple
Nonyl phenylacetate	CCCCCCCCCOC(=O)Cc1ccccc1	balsamic	floral	fatty	waxy	citrus	honey
Nopol	CC1(C)[C@@H]2CC=C(CCO)[C@H]1C2	woody	citrus	pine
Norsolanadione	CC(C)C(CCC(=O)C)C=CC(=O)C	hay	tobacco	cocoa
Ocimene oxide	C\C(=C/CC1OC1(C)C)\C=C	lavender
Ocimenyl acetate	CC(=O)OCC(=CCC=C(C)C=C)C	fresh	green	fruity	pineapple	galbanum
16-Octadecenal	C\C=C\CCCCCCCCCCCCCCC=O	fatty
Octadecyl acetate	CCCCCCCCCCCCCCCCCCOC(=O)C	oily	fatty	waxy
cis-3-Octenal	CCCC\C=C/CC=O	fresh	green	fruity
1-Octene	CCCCCCC=C	gassy
2-Octene	CCCCCC=CC	gassy
3-Octene	CCCC\C=C\CC	gassy
4-Octene	CCCC=CCCC	gassy
3-Octenoic acid	CCCC\C=C/CC(=O)O	oily	fatty	waxy	dairy	fruity	melon
4-Octenoic acid	CCCC=CCCC(=O)O	oily	green	fatty	waxy	fruity	dairy
trans-3-Octenoic acid	CCCC\C=C\CC(=O)O	green	waxy	dairy	fruity	melon
(3R)-oct-1-en-3-ol	CCCCC[C@@H](O)C=C	mushroom	fruity
3-Octen-2-one	CCCC\C=C\C(=O)C	earthy	mushroom	fruity
4-Octen-2-one	CCC\C=C\CC(=O)C	fatty	green	dairy	earthy	spicy	fruity
7-Octen-2-one	CC(=O)CCCCC=C	cheese	fatty
Octyl acetoacetate	O=C(OCCCCCCCC)CC(C)=O	oily	waxy	fermented	fruity	caramellic
Octyl crotonate	CCCCCCCCOC(=O)\C=C\C	fresh	herbal	fruity	floral	lavender
Octyl hexanoate	CCCCCCCCOC(=O)CCCCC	sweet	oily	fruity	green
Octyl isohexanoate	CCCCCCCCOC(=O)CCC(C)C	oily	cognac
Octyl pivalate	CCCCCCCCOC(=O)C(C)(C)C	fruity	waxy	oily	earthy	creamy
Octyl salicylate	CCCCCCCCOC(=O)c1ccccc1O	balsamic	floral
Oxoethylbutanolide	O=C1OCC(CC)=C1O[H]	caramellic	maple
Oxycarvone	CC1C(=O)CC(CC1=O)C(=C)C	minty
Palmityl acetate	CCCCCCCCCCCCCCCCOC(=O)C	sweet	waxy
Patchouli alcohol	C[C@H]1CC[C@@]2(O)C(C)(C)[C@@H]3CC[C@@]2(C)[C@H]1C3	woody	earthy	patchouli
Pentadecanol	CCCCCCCCCCCCCCCO	waxy	fatty	floral
Pentenyl-propyloxathiane	CCCC1CCOC(C\C=C\CC)S1	garlic
2-Pentyl benzoate	CCCC(C)OC(=O)c1ccccc1	floral	fruity	balsamic
2-Pentylcyclopropanecarboxylic acid	CCCCCC1CC1C(=O)O	patchouli
Pentylmethylthiazole	CCCCCc1nc(C)cs1	green	vegetable	meaty
2-Pentylthiazole	CCCCCc1nccs1	green	fatty	earthy
Phenethyl crotonate	C\C=C\C(=O)OCCc1ccccc1	dry	sweet	rose	musty
Phenethyl decanoate	CCCCCCCCCC(=O)OCCc1ccccc1	floral	rose	oily	waxy	green	herbal	winey
Phenethyl 2-ethylhexanoate	CCCCC(CC)C(=O)OCCc1ccccc1	aromatic	floral	woody	rose
Phenoxyethyl benzoate	O=C(OCCOc1ccccc1)c2ccccc2	floral	balsamic
Phenyl propionate	CCC(=O)Oc1ccccc1	floral	honey	phenolic
Phenyl valerate	CCCCC(=O)Oc1ccccc1	medicinal	phenolic	fruity
Phenylbutenal	C\C=C(/C=O)\c1ccccc1	musty	floral	honey	cocoa	green	rose	hyacinth
2-Phenylpent-2-enal	CC\C=C(\C=O)/c1ccccc1	floral	honey	cocoa
Phenylpropanal dimethyl acetal	COC(CCc1ccccc1)OC	green	floral	fruity	earthy
Phenylpropanone	CC(=O)Cc1ccccc1	sharp
Phenylpropyl benzoate	O=C(OCCCc1ccccc1)c2ccccc2	sweet	balsamic	vegetable
Phenylpropyl salicylate	Oc1ccccc1C(=O)OCCCc2ccccc2	sweet	balsamic	floral
alpha-Pinene oxide	CC1(C)C2CC3OC3(C)C1C2	sweet	fresh
Pinocarvyl isobutyrate	CC(C)C(=O)OC1CC2CC(C1=C)C2(C)C	fruity	woody	pine
Piperonyl formate	O=COCc1ccc2OCOc2c1	sweet	floral	cherry
Pivalic acid	CC(C)(C)C(=O)O	pungent	sour	cheese
Profarnesal	CC(CCC=C(C)CCC=C(C)C)C=O	fresh	floral	aldehydic	watery	muguet
Propenyl propyl sulfide	CCCS\C=C\C	alliaceous	onion	garlic
1-1-Di-isobutoxy-3-methylbutane	[H]C(C([H])([H])[H])(C([H])([H])C([H])(OC([H])([H])C([H])(C([H])([H])[H])C([H])([H])[H])OC([H])([H])C([H])(C([H])([H])[H])C([H])([H])[H])C([H])([H])[H]	green	alcoholic	malty	cocoa	fermented
1-1-Di-isobutoxypentane	[H]C([H])([H])C([H])(C([H])([H])OC([H])(OC([H])([H])C([H])(C([H])([H])[H])C([H])([H])[H])C([H])([H])C([H])([H])C([H])([H])C([H])([H])[H])C([H])([H])[H]	green	alcoholic	fermented
1-1-Di-isobutoxypropane	[H]C(C([H])([H])OC([H])(OC([H])([H])C([H])(C([H])([H])[H])C([H])([H])[H])C([H])([H])C([H])([H])[H])(C([H])([H])[H])C([H])([H])[H]	ethereal	alcoholic	fermented	green
1-1-Diethoxy-2-methylpropane	[H]C(OC([H])([H])C([H])([H])[H])(OC([H])([H])C([H])([H])[H])C([H])(C([H])([H])[H])C([H])([H])[H]	fruity	green	malty	apple	fermented
1-1-Diethoxydodecane	[H]C([H])([H])C([H])([H])OC([H])(OC([H])([H])C([H])([H])[H])C([H])([H])C([H])([H])C([H])([H])C([H])([H])C([H])([H])C([H])([H])C([H])([H])C([H])([H])C([H])([H])C([H])([H])C([H])([H])[H]	green	oily	citrus
1-1-Diethoxyheptane	[H]C([H])(C([H])(OC([H])([H])C([H])([H])[H])OC([H])([H])C([H])([H])[H])C([H])([H])C([H])([H])C([H])([H])C([H])([H])C([H])([H])[H]	fresh	herbal	winey	green	leafy	waxy
1-1-Diethoxypentane	[H]C([H])(C([H])(OC([H])([H])C([H])([H])[H])OC([H])([H])C([H])([H])[H])C([H])([H])C([H])([H])C([H])([H])[H]	ethereal	green	fruity	cognac	apple
1-1-Diethoxypropane	[H]C(OC([H])([H])C([H])([H])[H])(OC([H])([H])C([H])([H])[H])C([H])([H])C([H])([H])[H]	ethereal	brandy	cognac	fruity	apple
1-1-Diethoxyundecane	[H]C([H])([H])C([H])([H])C([H])([H])C([H])([H])C([H])([H])C([H])([H])C([H])([H])C([H])([H])C([H])([H])C([H])([H])C([H])(OC([H])([H])C([H])([H])[H])OC([H])([H])C([H])([H])[H]	fresh	floral	citrus	fruity
1-1-Dimethoxypentane	[H]C([H])([H])C([H])([H])C([H])([H])C([H])([H])C([H])(OC([H])([H])[H])OC([H])([H])[H]	ethereal	green	fruity	cognac
1-1-Dimethoxypropane	[H]C([H])(C([H])(OC([H])([H])[H])OC([H])([H])[H])C([H])([H])[H]	ethereal	brandy	cognac	fruity
1-2-4-5-Tetrathiane	[H]C1([H])[S][S]C([H])([H])[S][S]1	sulfurous
1-2-4-Trithiolane	[H]C1([H])[S]C([H])([H])[S][S]1	sulfurous	roasted
1-2-5-6-Tetrahydrocuminic-acid	O=C(O[H])[C@@]1([H])C([H])([H])C([H])([H])C(=C([H])C1([H])[H])C([H])(C([H])([H])[H])C([H])([H])[H]	herbal	spicy
1-2-Butanedithiol	[H][S]C([H])([H])[C@@]([H])([S][H])C([H])([H])C([H])([H])[H]	sulfurous	garlic	burnt	meaty
1-2-Cyclohexanedione-enol	O=C1C(O[H])=C([H])C([H])([H])C([H])([H])C1([H])[H]	caramellic
1-2-Dihydrolinalool	[H]C([H])([H])C(=C([H])C([H])([H])C([H])([H])[C@@](O[H])(C([H])([H])C([H])([H])[H])C([H])([H])[H])C([H])([H])[H]	floral	citrus
1-2-Propanediol	[H]C([H])([H])[C@]([H])(O[H])C([H])([H])O[H]	odorless
1-2-Propanedithiol	[H][S][C@]([H])(C([H])([H])[S][H])C([H])([H])[H]	sulfurous	onion	meaty
1-3-5-8-Undecatetraene	[H]/C(=C(/[H])C([H])=C([H])C([H])=C([H])[H])C([H])([H])C([H])=C([H])C([H])([H])C([H])([H])[H]	fatty	green
1-3-Butanedithiol	[H][S][C@]([H])(C([H])([H])C([H])([H])[S][H])C([H])([H])[H]	sulfurous	garlic	onion
1-3-Dimethylbutyl-acetate	O=C(O[C@]([H])(C([H])([H])C([H])(C([H])([H])[H])C([H])([H])[H])C([H])([H])[H])C([H])([H])[H]	fruity	banana	berry
1-4-Nonanediol-diacetate	O=C(OC([H])([H])C([H])([H])C([H])([H])[C@]([H])(OC(=O)C([H])([H])[H])C([H])([H])C([H])([H])C([H])([H])C([H])([H])C([H])([H])[H])C([H])([H])[H]	fatty	oily	fruity
1-Decen-3-ol	[H]C([H])([H])C([H])([H])C([H])([H])C([H])([H])C([H])([H])C([H])([H])C([H])([H])[C@]([H])(O[H])C([H])=C([H])[H]	earthy	mushroom	waxy	dairy	cheesy
1-Ethoxy-1-propoxyhexane	[H][C@@](OC([H])([H])C([H])([H])[H])(OC([H])([H])C([H])([H])C([H])([H])[H])C([H])([H])C([H])([H])C([H])([H])C([H])([H])C([H])([H])[H]	green	apple
1-Ethoxy-2-methoxybenzene	[H]/C1=C(\OC([H])([H])[H])C(OC([H])([H])C([H])([H])[H])=C([H])C([H])=C1[H]	sweet	creamy	vanilla	earthy	nutty
1-Ethoxy-4-methoxybenzene	[H]C([H])(O/C1=C(\[H])C([H])=C(OC([H])([H])[H])C([H])=C1[H])C([H])([H])[H]	sweet	nutty	tobacco	phenolic
1-Hepten-3-ol	[H]C([H])([C@]([H])(O[H])C([H])=C([H])[H])C([H])([H])C([H])([H])C([H])([H])[H]	sweet	earthy	mushroom
1-Hexen-3-ol	[H]C([H])([C@]([H])(O[H])C([H])=C([H])[H])C([H])([H])C([H])([H])[H]	ethereal	rummy
1-Mercapto-2-propanone	O=C(C([H])([H])[H])C([H])([H])[S][H]	garlic	onion	sulfurous	meaty
1-Methoxynaphthalene	[H]C([H])([H])O/C1=C2/C(=C(/[H])C([H])=C1[H])C([H])=C([H])C([H])=C2[H]	floral
1-Methyl-2-3-cyclohexadione-enol	O=C1C(O[H])=C(C([H])([H])C([H])([H])C1([H])[H])C([H])([H])[H]	burnt	caramellic
1-Methyl-2-3-cyclohexadione	O=C1C(=O)[C@]([H])(C([H])([H])C([H])([H])C1([H])[H])C([H])([H])[H]	burnt	caramellic
1-Methylbutyl-acetate	O=C(O[C@@]([H])(C([H])([H])C([H])([H])C([H])([H])[H])C([H])([H])[H])C([H])([H])[H]	fruity	ripe	banana	creamy
1-Methylhex-trans-3-enyl-butyrate	O=C(O[C@]([H])(C([H])([H])C([H])=C([H])C([H])([H])C([H])([H])[H])C([H])([H])[H])C([H])([H])C([H])([H])C([H])([H])[H]	green	fruity
1-Methylthioethane-1-thiol	[H]C([H])([H])C([H])([H])[C@@]([H])([S][H])[S]C([H])([H])[H]	meaty	onion
1-Methylthiopentan-3-one	O=C(C([H])([H])C([H])([H])[H])C([H])([H])C([H])([H])[S]C([H])([H])[H]	green	musty	tropical
1-Octen-3-yl-acetate	O=C(O[C@]([H])(C([H])=C([H])[H])C([H])([H])C([H])([H])C([H])([H])C([H])([H])C([H])([H])[H])C([H])([H])[H]	fresh	herbal	fruity	mushroom
1-Octen-3-yl-butyrate	O=C(O[C@]([H])(C([H])=C([H])[H])C([H])([H])C([H])([H])C([H])([H])C([H])([H])C([H])([H])[H])C([H])([H])C([H])([H])C([H])([H])[H]	mushroom	buttery
1-Penten-3-ol	[H]C([H])([C@]([H])(O[H])C([H])=C([H])[H])C([H])([H])[H]	pungent	grassy	alliaceous
1-Phenyl-3-methyl-3-pentanol	[H]/C1=C(/C([H])=C([H])C([H])=C1[H])C([H])([H])C([H])([H])[C@](O[H])(C([H])([H])[H])C([H])([H])C([H])([H])[H]	rose	floral
1-Phenyl-5-propylpyrazole	[H]/C1=C(/C([H])=C([H])C([H])=C1[H])N2/N=C(/[H])C([H])=C2C([H])([H])C([H])([H])C([H])([H])[H]	aromatic	burnt	roasted
10-Methyldodecanal	O=C([H])C([H])([H])C([H])([H])C([H])([H])C([H])([H])C([H])([H])C([H])([H])C([H])([H])C([H])([H])[C@@]([H])(C([H])([H])C([H])([H])[H])C([H])([H])[H]	fatty	citrus
11-Methyldodecanal	O=C([H])C([H])([H])C([H])([H])C([H])([H])C([H])([H])C([H])([H])C([H])([H])C([H])([H])C([H])([H])C([H])([H])C([H])(C([H])([H])[H])C([H])([H])[H]	fatty	citrus
12-Methyltetradecanal	O=C([H])C([H])([H])C([H])([H])C([H])([H])C([H])([H])C([H])([H])C([H])([H])C([H])([H])C([H])([H])C([H])([H])C([H])([H])[C@@]([H])(C([H])([H])C([H])([H])[H])C([H])([H])[H]	fatty	beefy
12-Tridecen-2-one	O=C(C([H])([H])C([H])([H])C([H])([H])C([H])([H])C([H])([H])C([H])([H])C([H])([H])C([H])([H])C([H])([H])C([H])=C([H])[H])C([H])([H])[H]	herbal	dairy	coconut
13-Methyltetradecanal	O=C([H])C([H])([H])C([H])([H])C([H])([H])C([H])([H])C([H])([H])C([H])([H])C([H])([H])C([H])([H])C([H])([H])C([H])([H])C([H])([H])C([H])(C([H])([H])[H])C([H])([H])[H]	fatty	beefy
14-Methylhexadecanal	O=C([H])C([H])([H])C([H])([H])C([H])([H])C([H])([H])C([H])([H])C([H])([H])C([H])([H])C([H])([H])C([H])([H])C([H])([H])C([H])([H])C([H])([H])[C@]([H])(C([H])([H])C([H])([H])[H])C([H])([H])[H]	fatty
15-Methylhexadecanal	O=C([H])C([H])([H])C([H])([H])C([H])([H])C([H])([H])C([H])([H])C([H])([H])C([H])([H])C([H])([H])C([H])([H])C([H])([H])C([H])([H])C([H])([H])C([H])([H])C([H])(C([H])([H])[H])C([H])([H])[H]	fatty
2-1-Methylpropyl-thiazole	[H]C([H])([H])C([H])([H])[C@@]([H])(C1=NC([H])=C([H])[S]1)C([H])([H])[H]	green	herbal	tomato	leafy
2-2-4-6-6-Pentamethylheptane-4-thiol	[H]C([H])([H])C(C([H])([H])C([S][H])(C([H])([H])C(C([H])([H])[H])(C([H])([H])[H])C([H])([H])[H])C([H])([H])[H])(C([H])([H])[H])C([H])([H])[H]	fatty	sulfurous
2-2-4-Trimethyl-1-3-oxacyclopentane	[H]C([H])([H])C1(O[C@]([H])(C([H])([H])O1)C([H])([H])[H])C([H])([H])[H]	fruity	green	earthy	herbal	musty
2-2-6-Trimethylcyclohexanone	O=C1C(C([H])([H])[H])(C([H])([H])[H])C([H])([H])C([H])([H])C([H])([H])[C@]1([H])C([H])([H])[H]	camphoreous	tobacco
2-2-Dimethyl-5-methylpropentetrahydrofuran	[H]C([H])([H])C(=C([H])C([H])([H])[H])[C@@]1([H])OC(C([H])([H])[H])(C([H])([H])C1([H])[H])C([H])([H])[H]	citrus	camphoreous	fresh	minty
2-3-4-Trimethyl-3-pentanol	[H]C(C([H])([H])[H])(C(O[H])(C([H])(C([H])([H])[H])C([H])([H])[H])C([H])([H])[H])C([H])([H])[H]	earthy	camphoreous
2-3-6-Trimethylphenol	[H]C([H])([H])C1=C(O[H])C(=C([H])C([H])=C1C([H])([H])[H])C([H])([H])[H]	burnt	medicinal	phenolic	smoky
2-3-6-Trimethylphenylbut-3-en-2-one	O=C(C([H])=C([H])C1=C(C([H])=C([H])C(=C1C([H])([H])[H])C([H])([H])[H])C([H])([H])[H])C([H])([H])[H]	berry	spicy
2-3-Butanedithiol	[H]C([H])([H])[C@]([H])([S][H])[C@]([H])([S][H])C([H])([H])[H]	sulfurous	fatty	roasted	meaty
2-3-Dihydrofarnesene-isomere4	[H]C([H])([H])C(=C([H])C([H])([H])C([H])([H])C(=C([H])C([H])([H])C([H])([H])C(=C([H])C([H])([H])[H])C([H])([H])[H])C([H])([H])[H])C([H])([H])[H]	herbal
2-3-Dimethylpyridine	[H]/C1=C(\[H])C(=C(/N=C1/[H])C([H])([H])[H])C([H])([H])[H]	coffee
2-3-Epoxy-4-oxoisophorone	O=C2[C@@]1([H])O[C@]1(C(=O)C(C2([H])[H])(C([H])([H])[H])C([H])([H])[H])C([H])([H])[H]	tobacco	tea
2-4-4-Trimethyl-1-3-oxathiane	[H][C@]1([S]C(C([H])([H])C([H])([H])O1)(C([H])([H])[H])C([H])([H])[H])C([H])([H])[H]	sulfurous	tropical
2-4-5-Trimethyl-3-oxazoline	[H][C@]1(N=C([C@@]([H])(O1)C([H])([H])[H])C([H])([H])[H])C([H])([H])[H]	beefy
2-4-6-Trimethyl-1-3-5-trithiane	[H][C@]1([S][C@@]([H])([S][C@@]([H])([S]1)C([H])([H])[H])C([H])([H])[H])C([H])([H])[H]	sulfurous	meaty
2-4-6-Trimethylpyridine	[H]C=1C(=N/C(=C(/[H])C=1C([H])([H])[H])C([H])([H])[H])C([H])([H])[H]	animal	leathery	green	fishy
2-4-Dihydroxyacetophenone	O=C(/C1=C(\O[H])C([H])=C(O[H])C([H])=C1[H])C([H])([H])[H]	aromatic	spicy	green	herbal	fatty	earthy	nutty
2-4-Dimethyl-3-oxazoline	[H]C1([H])O[C@]([H])(N=C1C([H])([H])[H])C([H])([H])[H]	nutty	vegetable
2-4-Dimethyl-3-thiazoline	[H][C@]1(N=C(C([H])([H])[S]1)C([H])([H])[H])C([H])([H])[H]	nutty	roasted	vegetable
2-4-Dimethyl-dioxolane	[H][C@]1(O[C@]([H])(OC1([H])[H])C([H])([H])[H])C([H])([H])[H]	ethereal	alcoholic	brandy	fruity
2-5-Diethyl-4-propylthiazole	[H]C([H])(C1=NC(=C([S]1)C([H])([H])C([H])([H])[H])C([H])([H])C([H])([H])C([H])([H])[H])C([H])([H])[H]	earthy	green
2-5-Diethylpyrazine	[H]C=1N=C(C([H])=NC=1C([H])([H])C([H])([H])[H])C([H])([H])C([H])([H])[H]	roasted	earthy	nutty	cocoa
2-5-Dihydroxy-1-4-dithiane	[H]O[C@]1([H])[S]C([H])([H])[C@]([H])(O[H])[S]C1([H])[H]	sulfurous	meaty	bready	tomato
2-5-Dimethyethylthiazole	[H]C([H])(C=1N=C([S]C=1C([H])([H])[H])C([H])([H])[H])C([H])([H])[H]	nutty	roasted	meaty	cocoa
2-5-Dimethyl-2-vinyl-4-hexenal	O=C([H])[C@@](C([H])=C([H])[H])(C([H])([H])C([H])=C(C([H])([H])[H])C([H])([H])[H])C([H])([H])[H]	fruity	citrus
2-5-Dimethyl-3-isopropylpyrazine	[H]C=1N=C(C(=NC=1C([H])([H])[H])C([H])(C([H])([H])[H])C([H])([H])[H])C([H])([H])[H]	earthy	green	cocoa	nutty
2-5-Dimethyl-3-methyldithiofuran	[H]/C1=C(/O/C(=C1/[S][S]C([H])([H])[H])C([H])([H])[H])C([H])([H])[H]	roasted	metallic
2-5-Dimethyl-3-methylthiofuran	[H]C=1C([S]C([H])([H])[H])=C(OC=1C([H])([H])[H])C([H])([H])[H]	roasted
2-5-Dimethylethoxyfuranone	O=C1C(OC([H])([H])C([H])([H])[H])=C(O[C@@]1([H])C([H])([H])[H])C([H])([H])[H]	sweet	fruity	caramellic	berry	strawberry
2-5-Dimethylfuranone	O=C1C([H])=C(O[C@@]1([H])C([H])([H])[H])C([H])([H])[H]	sweet	roasted	bready	buttery	burnt	sugar
2-5-Dimethyltetrahydrofuran-3-thioacetate-cis-trans	O=C([S][C@]1([H])C([H])([H])[C@@]([H])(O[C@@]1([H])C([H])([H])[H])C([H])([H])[H])C([H])([H])[H]	sulfurous	roasted	meaty
2-5-Dimethyltetrahydrofuran-3-thiol-cis-trans	[H][C@@]1(O[C@@]([H])([C@@]([H])([S][H])C1([H])[H])C([H])([H])[H])C([H])([H])[H]	sulfurous	roasted	meaty
2-5-Dimethyltetrahydrofuran	[H][C@@]1(O[C@@]([H])(C([H])([H])C1([H])[H])C([H])([H])[H])C([H])([H])[H]	sweet	gassy	minty	solvent
2-6-Dimethyl-6-hepten-1-ol	[H]C([H])=C(C([H])([H])C([H])([H])C([H])([H])[C@@]([H])(C([H])([H])O[H])C([H])([H])[H])C([H])([H])[H]	fresh	green	fatty
2-6-Dimethylmethylfurylthioheptanone	O=C([C@]([H])([S]C=1C([H])=C([H])OC=1C([H])([H])[H])C([H])(C([H])([H])[H])C([H])([H])[H])C([H])([H])C([H])(C([H])([H])[H])C([H])([H])[H]	roasted	citrus	onion
2-8-Epithio-p-menthane	[H][C@]12[S]C([C@]([H])(C([H])([H])C([H])([H])[C@@]1([H])C([H])([H])[H])C2([H])[H])(C([H])([H])[H])C([H])([H])[H]	sulfurous	grapefruit	tropical	fruity
2-Acetyl-1-furfurylpyrrole	O=C(C=1N(C([H])=C([H])C=1[H])C([H])([H])C=2OC([H])=C([H])C=2[H])C([H])([H])[H]	odorless
2-Acetyl-4-ethylthiazole	O=C(/C1=N/C(=C(/[H])[S]1)C([H])([H])C([H])([H])[H])C([H])([H])[H]	roasted	burnt	nutty
2-Acetyl-5-ethylpyrazine	O=C(C=1/N=C(/[H])C(=NC=1[H])C([H])([H])C([H])([H])[H])C([H])([H])[H]	nutty	cooked
2-Acetyl-5-methylthiazole	O=C(/C1=N/C([H])=C([S]1)C([H])([H])[H])C([H])([H])[H]	nutty	roasted
2-Acetyl-6-ethylpyrazine	O=C(C=1N=C(C([H])=NC=1[H])C([H])([H])C([H])([H])[H])C([H])([H])[H]	nutty	popcorn	hazelnut
2-Acetylthiazolidine	O=C([C@@]1([H])[S]C([H])([H])C([H])([H])N1[H])C([H])([H])[H]	meaty	fishy	nutty	popcorn
2-Amyl-5-keto-1-4-dioxane	O=C1O[C@]([H])(C([H])([H])OC1([H])[H])C([H])([H])C([H])([H])C([H])([H])C([H])([H])C([H])([H])[H]	fruity	buttery	caramellic	winey	lactonic	peach
2-Amyl-6-keto-1-4-dioxane	O=C1OC([H])([H])[C@@]([H])(OC1([H])[H])C([H])([H])C([H])([H])C([H])([H])C([H])([H])C([H])([H])[H]	fruity	buttery	caramellic	winey	lactonic	peach
2-Butyl-4-5-dimethylthiazole	[H]C([H])([H])C=1[S]C(=NC=1C([H])([H])[H])C([H])([H])C([H])([H])C([H])([H])C([H])([H])[H]	sulfurous	roasted	nutty	green
2-Decen-1-4-lactone	O=C1O[C@]([H])(C([H])=C1[H])C([H])([H])C([H])([H])C([H])([H])C([H])([H])C([H])([H])C([H])([H])[H]	sweet	lactonic	peach	coconut	dairy	fruity
2-Ethoxyethyl-acetate	O=C(OC([H])([H])C([H])([H])OC([H])([H])C([H])([H])[H])C([H])([H])[H]	odorless
2-Ethyl-4-methyl-1-3-dioxolane	[H]C([H])([H])C([H])([H])[C@]1([H])O[C@]([H])(C([H])([H])O1)C([H])([H])[H]	pungent	ethereal	green	fruity
2-Ethyl-5-methoxypyrazine	[H]C=1N=C(C([H])=NC=1OC([H])([H])[H])C([H])([H])C([H])([H])[H]	earthy	musty	nutty	green
2-Ethyl-6-methoxypyrazine	[H]C([H])(C1=NC(OC([H])([H])[H])=C([H])N=C1[H])C([H])([H])[H]	earthy	musty	nutty	green
2-Ethylbenzaldehyde	O=C([H])C=1/C(=C(/[H])C([H])=C([H])C=1[H])C([H])([H])C([H])([H])[H]	spicy	almond
2-Ethylhexanethiol	[H]C([H])([C@]([H])(C([H])([H])C([H])([H])[H])C([H])([H])[S][H])C([H])([H])C([H])([H])C([H])([H])[H]	sulfurous	alliaceous	roasted	meaty	tropical
2-Ethylhexyl-acetate	O=C(OC([H])([H])[C@@]([H])(C([H])([H])C([H])([H])C([H])([H])C([H])([H])[H])C([H])([H])C([H])([H])[H])C([H])([H])[H]	sweet	raspberry	fresh	fruity
2-Heptyl-butyrate	O=C(O[C@@]([H])(C([H])([H])C([H])([H])C([H])([H])C([H])([H])C([H])([H])[H])C([H])([H])[H])C([H])([H])C([H])([H])C([H])([H])[H]	waxy	fruity	green	tropical	floral
2-Heptyl-hexanoate	O=C(O[C@]([H])(C([H])([H])C([H])([H])C([H])([H])C([H])([H])C([H])([H])[H])C([H])([H])[H])C([H])([H])C([H])([H])C([H])([H])C([H])([H])C([H])([H])[H]	sweet	fruity	green	tropical
2-Hexenoic-acid	O=C(O[H])C([H])=C([H])C([H])([H])C([H])([H])C([H])([H])[H]	fatty	cheesy
2-Hexyl-4-acetoxytetrahydrofuran	[H]C1([H])[C@]([H])(OC(=O)C([H])([H])[H])C([H])([H])O[C@]1([H])C([H])([H])C([H])([H])C([H])([H])C([H])([H])C([H])([H])C([H])([H])[H]	sweet	floral	fruity
2-Hexyl-5-hydroxy-1-3-dioxane	[H]C1([H])O[C@@]([H])(OC([H])([H])[C@]1([H])O[H])C([H])([H])C([H])([H])C([H])([H])C([H])([H])C([H])([H])C([H])([H])[H]	musty	herbal	earthy
2-Hydroxy-2-methylbutyl-benzoate	O=C(OC([H])([H])[C@]([H])(C([H])([H])[H])C([H])([H])C([H])([H])[H])C1=C(O[H])C([H])=C([H])C([H])=C1[H]	sweet	fruity	balsamic	green	tea
2-Hydroxy-4-methylvaleric-acid	O=C(O[H])[C@@]([H])(O[H])C([H])([H])C([H])(C([H])([H])[H])C([H])([H])[H]	dairy	cheesy	fruity	milky
2-Hydroxypiperitone	O=C1C(O[H])=C(C([H])([H])C([H])([H])[C@]1([H])C([H])(C([H])([H])[H])C([H])([H])[H])C([H])([H])[H]	herbal	minty
2-Hydroxypyridine	[H]OC=1/N=C(/[H])C([H])=C([H])C=1[H]	burnt
2-iso-Propoxy-3-methylpyrazine	[H]C=1/N=C(/OC([H])(C([H])([H])[H])C([H])([H])[H])C(=NC=1[H])C([H])([H])[H]	sweet	fruity	green
2-Isobutyl-3-thiazoline	[H]C(C([H])([H])[C@@]1([H])N=C([H])C([H])([H])[S]1)(C([H])([H])[H])C([H])([H])[H]	green	meaty
2-Isopropyl-4-5-dimethylthiazole	[H]C([H])([H])C=1[S]C(=NC=1C([H])([H])[H])C([H])(C([H])([H])[H])C([H])([H])[H]	nutty	roasted	potato	earthy
2-Isopropyl-4-methyl-1-3-dioxolane-cis	[H][C@@]1(O[C@]([H])(C([H])([H])O1)C([H])([H])[H])C([H])(C([H])([H])[H])C([H])([H])[H]	ethereal	green	fruity	malty	cocoa	fermented
2-Isopropyl-4-methyl-1-3-dioxolane-trans	[H][C@@]1(O[C@@]([H])(C([H])([H])O1)C([H])([H])[H])C([H])(C([H])([H])[H])C([H])([H])[H]	ethereal	green	fruity	malty	cocoa	fermented
2-Isopropyl-5-methoxypyrazine	[H]/C1=N/C(=C(/[H])N=C1OC([H])([H])[H])C([H])(C([H])([H])[H])C([H])([H])[H]	earthy	vegetable	potato
2-Isopropyl-6-methoxypyrazine	[H]/C1=N/C([H])=C(/N=C1/OC([H])([H])[H])C([H])(C([H])([H])[H])C([H])([H])[H]	earthy	vegetable	potato
2-Mercapto-2-methyl-1-pentanol	[H]C([H])([H])C([H])([H])C([H])([H])[C@@]([S][H])(C([H])([H])O[H])C([H])([H])[H]	sulfurous	aldehydic	tropical	fruity	pungent	grapefruit
2-Mercaptopentan-3-one	O=C(C([H])([H])C([H])([H])[H])[C@]([H])([S][H])C([H])([H])[H]	sulfurous	roasted	grapefruit	meaty
2-Mercaptopropionic-acid	O=C(O[H])[C@@]([H])([S][H])C([H])([H])[H]	meaty	sulfurous
2-Methoxy-3-sec-butylpyrazine	[H]C([H])([C@@]([H])(C=1/N=C(/[H])C([H])=NC=1OC([H])([H])[H])C([H])([H])[H])C([H])([H])[H]	green	vegetable
2-Methoxy-5-methylpyrazine	[H]C=1/N=C(/OC([H])([H])[H])C([H])=NC=1C([H])([H])[H]	roasted	nutty	hazelnut
2-Methoxybenzoic-acid	O=C(O[H])C1=C(OC([H])([H])[H])C([H])=C([H])C([H])=C1[H]	odorless
2-Methoxycinnamyl-acetate	O=C(OC([H])([H])C([H])=C([H])C1=C([H])C([H])=C([H])C([H])=C1OC([H])([H])[H])C([H])([H])[H]	spicy	balsamic	floral	fruity
2-Methyl-3-furfurylthiopyrazine	[H]C=2/N=C(/[S]C([H])([H])C=1OC([H])=C([H])C=1[H])C(=NC=2[H])C([H])([H])[H]	roasted	coffee	meaty
2-Methyl-3-pentenoic-acid	O=C(O[H])[C@@]([H])(C([H])=C([H])C([H])([H])[H])C([H])([H])[H]	cheesy	fruity	hazelnut
2-Methyl-3-tetrahydrofuranthiol	[H][C@@]1([S][H])[C@]([H])(OC([H])([H])C1([H])[H])C([H])([H])[H]	cooked	meaty
2-Methyl-3-thioacetoxy-4-5-dihydrofuran	O=C([S]/C1=C(/OC([H])([H])C1([H])[H])C([H])([H])[H])C([H])([H])[H]	meaty
2-Methyl-3-thioacetoxytetrahydrofuran	O=C([S][C@@]1([H])C([H])([H])C([H])([H])O[C@@]1([H])C([H])([H])[H])C([H])([H])[H]	sulfurous	roasted
2-Methyl-4-5-benzothiazole	[H]C([H])([H])C2=N/C1=C(\[H])C([H])=C([H])C([H])=C1[S]2	sulfurous	herbal	meaty	nutty
2-Methyl-4-pentenoic-acid	O=C(O[H])[C@]([H])(C([H])([H])[H])C([H])([H])C([H])=C([H])[H]	cheesy	strawberry	fruity
2-Methyl-4-phenylbutyraldehyde	O=C([H])[C@]([H])(C([H])([H])C([H])([H])C1=C([H])C([H])=C([H])C([H])=C1[H])C([H])([H])[H]	sweet	earthy	musty	floral
2-Methyl-5-propionylfuran	O=C(C=1O/C(=C(/[H])C=1[H])C([H])([H])[H])C([H])([H])C([H])([H])[H]	nutty	hay	caramellic	coumarinic
2-Methyl-6-furfurylthiopyrazine	[H]C([H])([S]/C1=N/C(=C(/[H])N=C1[H])C([H])([H])[H])C=2OC([H])=C([H])C=2[H]	roasted	coffee	meaty
2-Methylbut-2-enyl-formate	[H]C(=O)OC([H])([H])C(=C([H])C([H])([H])[H])C([H])([H])[H]	ethereal	green	fruity	winey
2-Methylbut-3-en-1-ol	[H]C([H])=C([H])[C@]([H])(C([H])([H])O[H])C([H])([H])[H]	fermented	herbal	fresh
2-Methylbutane-2-thiol	[H]C([H])(C([S][H])(C([H])([H])[H])C([H])([H])[H])C([H])([H])[H]	sulfurous	tropical
2-Methylbutyl-2-methylbutanoate	O=C(OC([H])([H])[C@]([H])(C([H])([H])C([H])([H])[H])C([H])([H])[H])[C@]([H])(C([H])([H])C([H])([H])[H])C([H])([H])[H]	fruity	apple	rummy	berry
2-Methylbutyl-3-methylbutanoate	O=C(OC([H])([H])[C@]([H])(C([H])([H])C([H])([H])[H])C([H])([H])[H])C([H])([H])C([H])(C([H])([H])[H])C([H])([H])[H]	herbal	fruity	winey	earthy	apple
2-Methylbutyl-acetate	O=C(OC([H])([H])[C@]([H])(C([H])([H])C([H])([H])[H])C([H])([H])[H])C([H])([H])[H]	ethereal	rummy	fermented	fruity
2-Methylbutyl-benzoate	O=C(OC([H])([H])[C@]([H])(C([H])([H])[H])C([H])([H])C([H])([H])[H])C1=C([H])C([H])=C([H])C([H])=C1[H]	sweet	fruity	balsamic	green
2-Methylbutyl-butyrate	O=C(OC([H])([H])[C@@]([H])(C([H])([H])[H])C([H])([H])C([H])([H])[H])C([H])([H])C([H])([H])C([H])([H])[H]	fruity	sweet	apricot	apple	banana	pear
2-Methylbutyl-dodecanoate	O=C(OC([H])([H])[C@]([H])(C([H])([H])C([H])([H])[H])C([H])([H])[H])C([H])([H])C([H])([H])C([H])([H])C([H])([H])C([H])([H])C([H])([H])C([H])([H])C([H])([H])C([H])([H])C([H])([H])C([H])([H])[H]	oily	waxy	fatty	winey
2-Methylbutyl-formate	O=C([H])OC([H])([H])[C@@]([H])(C([H])([H])C([H])([H])[H])C([H])([H])[H]	green	apple	fruity	winey	fatty
2-Methylbutyl-hexanoate	[H]C([H])([H])C([H])([H])[C@@]([H])(C([H])([H])[H])C([H])([H])OC(=O)C([H])([H])C([H])([H])C([H])([H])C([H])([H])C([H])([H])[H]	fruity	apple	banana	pineapple
2-Methylbutyl-octanoate	O=C(OC([H])([H])[C@@]([H])(C([H])([H])C([H])([H])[H])C([H])([H])[H])C([H])([H])C([H])([H])C([H])([H])C([H])([H])C([H])([H])C([H])([H])C([H])([H])[H]	oily	fruity	winey	waxy	fatty	green
2-Methylbutyl-propionate	O=C(OC([H])([H])[C@@]([H])(C([H])([H])C([H])([H])[H])C([H])([H])[H])C([H])([H])C([H])([H])[H]	sweet	banana	fruity	apple	melon	tropical
2-Methylcyclohexanone	O=C1[C@]([H])(C([H])([H])[H])C([H])([H])C([H])([H])C([H])([H])C1([H])[H]	ethereal	cooling	mushroom	herbal	earthy	oily
2-Methyldecanal	O=C([H])[C@]([H])(C([H])([H])C([H])([H])C([H])([H])C([H])([H])C([H])([H])C([H])([H])C([H])([H])C([H])([H])[H])C([H])([H])[H]	fatty	citrus	orange
2-Methylfuran-3-one	[H]C=1C(=O)[C@@]([H])(OC=1[H])C([H])([H])[H]	sweet	roasted	caramellic	bready	buttery	rummy
2-Methylheptanoic-acid	O=C(O[H])[C@@]([H])(C([H])([H])C([H])([H])C([H])([H])C([H])([H])C([H])([H])[H])C([H])([H])[H]	fatty	oily	sour
2-Methylhexanoic-acid	O=C(O[H])[C@@]([H])(C([H])([H])C([H])([H])C([H])([H])C([H])([H])[H])C([H])([H])[H]	fatty	cheesy	fruity	sour
2-Methyloctan-1-ol	[H]C([H])([H])C([H])([H])C([H])([H])C([H])([H])C([H])([H])C([H])([H])[C@@]([H])(C([H])([H])O[H])C([H])([H])[H]	oily	waxy	fruity
2-Methyloctanal	O=C([H])[C@@]([H])(C([H])([H])C([H])([H])C([H])([H])C([H])([H])C([H])([H])C([H])([H])[H])C([H])([H])[H]	floral	rose	lily	orange	fatty	citrus
2-Methylpentan-1-ol	[H]C([H])([C@@]([H])(C([H])([H])O[H])C([H])([H])[H])C([H])([H])C([H])([H])[H]	sweet	ethereal	alcoholic	fermented
2-Methylpentanal	O=C([H])[C@@]([H])(C([H])([H])C([H])([H])C([H])([H])[H])C([H])([H])[H]	cheesy
2-Methylpiperidine	[H]C([H])([H])[C@]1([H])N([H])C([H])([H])C([H])([H])C([H])([H])C1([H])[H]	fishy
2-Methyltetrahydrofuran-3-one	O=C1[C@@]([H])(OC([H])([H])C1([H])[H])C([H])([H])[H]	sweet	roasted	bready	buttery	rummy	burnt	sugar
2-Methyltetrahydrofuran	[H]C([H])([H])[C@@]1([H])OC([H])([H])C([H])([H])C1([H])[H]	sweet	minty	solvent
2-Methyltetrahydrothiophen-3-one	O=C1C([H])([H])C([H])([H])[S][C@@]1([H])C([H])([H])[H]	odorless
2-Methylthiazolidine	[H]C([H])([H])[C@]1([H])[S]C([H])([H])C([H])([H])N1[H]	cooked	meaty
2-Methylthiomethyl-3-phenylpropenal	O=C([H])C(=C([H])C=1C([H])=C([H])C([H])=C([H])C=1[H])C([H])([H])[S]C([H])([H])[H]	aromatic	sulfurous	spicy
2-Methylundecanal	O=C([H])[C@]([H])(C([H])([H])C([H])([H])C([H])([H])C([H])([H])C([H])([H])C([H])([H])C([H])([H])C([H])([H])C([H])([H])[H])C([H])([H])[H]	dry	fruity	amber	fatty
2-Nonanol	[H]C([H])(C([H])([H])C([H])([H])[C@@]([H])(O[H])C([H])([H])[H])C([H])([H])C([H])([H])C([H])([H])C([H])([H])[H]	fruity	green	waxy	soapy	musty	dairy
2-Nonen-4-one	O=C(C([H])=C([H])C([H])([H])[H])C([H])([H])C([H])([H])C([H])([H])C([H])([H])C([H])([H])[H]	sweet	fruity	pineapple	strawberry	melon	tropical
2-Octen-4-one	O=C(C([H])=C([H])C([H])([H])[H])C([H])([H])C([H])([H])C([H])([H])C([H])([H])[H]	sweet	green	fruity	herbal	earthy	pineapple
2-Octyl-acetate	O=C(O[C@@]([H])(C([H])([H])C([H])([H])C([H])([H])C([H])([H])C([H])([H])C([H])([H])[H])C([H])([H])[H])C([H])([H])[H]	floral	waxy	herbal	green	rose
2-Octylfuran	[H]C=1C([H])=C([H])OC=1C([H])([H])C([H])([H])C([H])([H])C([H])([H])C([H])([H])C([H])([H])C([H])([H])C([H])([H])[H]	green	fatty
2-Pentanethiol	[H]C([H])([C@@]([H])([S][H])C([H])([H])[H])C([H])([H])C([H])([H])[H]	sulfurous
2-Pentanoylthiophene	O=C(C=1[S]C([H])=C([H])C=1[H])C([H])([H])C([H])([H])C([H])([H])C([H])([H])[H]	roasted	caramellic
2-Pentyl-butyrate	O=C(O[C@]([H])(C([H])([H])C([H])([H])C([H])([H])[H])C([H])([H])[H])C([H])([H])C([H])([H])C([H])([H])[H]	sweet	fruity	banana	berry
2-Phenethyl-tiglate	O=C(OC([H])([H])C([H])([H])C=1C([H])=C([H])C([H])=C([H])C=1[H])C(=C([H])C([H])([H])[H])C([H])([H])[H]	herbal	rose	dry	leafy	green
2-Phenoxyethyl-butyrate	O=C(OC([H])([H])C([H])([H])O/C1=C(\[H])C([H])=C([H])C([H])=C1[H])C([H])([H])C([H])([H])C([H])([H])[H]	fruity	floral	honey	waxy	apple
2-Phenyl-4-pentenal	O=C([H])[C@@]([H])(C1=C([H])C([H])=C([H])C([H])=C1[H])C([H])([H])C([H])=C([H])[H]	cooked	tomato	metallic
2-Phenylethyl-cinnamate	O=C(OC([H])([H])C([H])([H])C1=C([H])C([H])=C([H])C([H])=C1[H])C([H])=C([H])C2=C([H])C([H])=C([H])C([H])=C2[H]	sweet	balsamic
2-Phenylphenol	[H]/C1=C(\[H])C([H])=C([H])C(=C1O[H])C2=C([H])C([H])=C([H])C([H])=C2[H]	medicinal	phenolic	spicy
2-Phenylpropionic-acid	O=C(O[H])[C@@]([H])(C1=C([H])C([H])=C([H])C([H])=C1[H])C([H])([H])[H]	sweet	floral	honey
2-Phenylpropyl-butyrate	O=C(OC([H])([H])[C@@]([H])(C=1C([H])=C([H])C([H])=C([H])C=1[H])C([H])([H])[H])C([H])([H])C([H])([H])C([H])([H])[H]	sweet	fruity	floral	woody	spicy
2-Phenylpropyl-isobutyrate	O=C(OC([H])([H])[C@@]([H])(C1=C([H])C([H])=C([H])C([H])=C1[H])C([H])([H])[H])C([H])(C([H])([H])[H])C([H])([H])[H]	sweet	fruity	woody
2-Propionyl-1-pyrroline	O=C(/C1=C(\[H])C([H])([H])C([H])([H])N1[H])C([H])([H])C([H])([H])[H]	popcorn	bready	nutty	roasted
2-Propylfuran	[H]C([H])(C([H])([H])C=1OC([H])=C([H])C=1[H])C([H])([H])[H]	sweet	ethereal	caramellic
2-Propylthiophene	[H]C([H])(C([H])([H])C=1[S]C([H])=C([H])C=1[H])C([H])([H])[H]	odorless
2-sec-Butyl-4-5-dimethylthiazole	[H]C([H])([H])C=1[S]C(=NC=1C([H])([H])[H])[C@@]([H])(C([H])([H])C([H])([H])[H])C([H])([H])[H]	green	vegetable	nutty	roasted
2-Undecanol	[H]C([H])(C([H])([H])C([H])([H])C([H])([H])C([H])([H])C([H])([H])C([H])([H])[H])C([H])([H])C([H])([H])[C@@]([H])(O[H])C([H])([H])[H]	fatty	oily
3-3-5-Trimethylcyclohexan-1-one	O=C1C([H])([H])C(C([H])([H])[H])(C([H])([H])[H])C([H])([H])[C@@]([H])(C([H])([H])[H])C1([H])[H]	honey	tobacco	green	herbal
3-3-Dimethylbutan-2-ol	[H][C@@](O[H])(C(C([H])([H])[H])(C([H])([H])[H])C([H])([H])[H])C([H])([H])[H]	fermented
3-4-Diethylthiophene	[H]C=1[S]C([H])=C(C=1C([H])([H])C([H])([H])[H])C([H])([H])C([H])([H])[H]	roasted	onion	meaty
3-4-Dimethyl-5-pentylfuranone	O=C1O[C@@]([H])(C(=C1C([H])([H])[H])C([H])([H])[H])C([H])([H])C([H])([H])C([H])([H])C([H])([H])C([H])([H])[H]	lactonic	dairy	fruity	fatty	floral
3-4-Dimethylpyridine	[H]/C1=C(/C(=C(/[H])N=C1[H])C([H])([H])[H])C([H])([H])[H]	green	almond
3-5-5-Trimethyl-1-hexanol	[H]C([H])([C@@]([H])(C([H])([H])C([H])([H])O[H])C([H])([H])[H])C(C([H])([H])[H])(C([H])([H])[H])C([H])([H])[H]	green	herbal	oily	minty
3-5-Diethyl-1-2-4-trithiolane	[H]C([H])(C([H])([H])[H])[C@@]1([H])[S][C@@]([H])([S][S]1)C([H])([H])C([H])([H])[H]	garlic	sulfurous	cooked
3-5-Dimethyl-1-2-4-trithiolane	[H][C@@]1([S][C@]([H])([S][S]1)C([H])([H])[H])C([H])([H])[H]	cooked	meaty	onion
3-5-Dimethylpyridine	[H]C([H])([H])C1=C([H])C(=C([H])N=C1[H])C([H])([H])[H]	green	fatty	roasted
3-5-Methyl-2-furyl-butanal	O=C([H])C([H])([H])[C@]([H])(C=1O/C(=C(/[H])C=1[H])C([H])([H])[H])C([H])([H])[H]	green	vegetable	fruity	fatty
3-5-Methyl-2-furylprop-2-enal	O=C([H])C([H])=C([H])C=1O/C(=C(/[H])C=1[H])C([H])([H])[H]	spicy	caramellic	cinnamon
3-5-Xylenol	[H]C([H])([H])C1=C([H])C(=C([H])C(O[H])=C1[H])C([H])([H])[H]	phenolic	spicy	balsamic	burnt
3-6-Dimethyl-1-2-4-5-tetrathiane	[H][C@@]1([S][S][C@]([H])([S][S]1)C([H])([H])[H])C([H])([H])[H]	sulfurous
3-6-Dimethyloctan-3-ol	[H]C([H])(C([H])([H])[C@@]([H])(C([H])([H])C([H])([H])[H])C([H])([H])[H])[C@](O[H])(C([H])([H])C([H])([H])[H])C([H])([H])[H]	sweet	floral
3-7-Dimethyl-1-octanol	[H]C([H])([C@@]([H])(C([H])([H])C([H])([H])O[H])C([H])([H])[H])C([H])([H])C([H])([H])C([H])(C([H])([H])[H])C([H])([H])[H]	sweet	waxy	rose
3-Acetylthiohexyl-acetate	O=C(OC([H])([H])C([H])([H])[C@@]([H])([S]C(=O)C([H])([H])[H])C([H])([H])C([H])([H])C([H])([H])[H])C([H])([H])[H]	sulfurous	fruity	tropical
3-Butylpyridine	[H]C([H])(C([H])([H])C1=C([H])C([H])=C([H])N=C1[H])C([H])([H])C([H])([H])[H]	sweet	animal	leathery	green	fishy
3-Decanol	[H]C([H])(C([H])([H])C([H])([H])C([H])([H])C([H])([H])C([H])([H])C([H])([H])[H])[C@]([H])(O[H])C([H])([H])C([H])([H])[H]	oily	fatty	waxy
3-Decenoic-acid	O=C(O[H])C([H])([H])C([H])=C([H])C([H])([H])C([H])([H])C([H])([H])C([H])([H])C([H])([H])C([H])([H])[H]	waxy	fatty	oily	fruity	green
3-Ethoxypropanal-diethyl-acetal	[H]C([H])([H])C([H])([H])OC([H])([H])C([H])([H])C([H])(OC([H])([H])C([H])([H])[H])OC([H])([H])C([H])([H])[H]	ethereal	alcoholic	cognac
3-Ethyl-4-methylcyclotene	O=C1C(O[H])=C([C@@]([H])(C1([H])[H])C([H])([H])[H])C([H])([H])C([H])([H])[H]	burnt	caramellic
3-Heptanol	[H]C([H])([C@]([H])(O[H])C([H])([H])C([H])([H])[H])C([H])([H])C([H])([H])C([H])([H])[H]	sweet	pungent	alcoholic	herbal
3-Hepten-1-ol	[H]/C(=C(/[H])C([H])([H])C([H])([H])C([H])([H])[H])C([H])([H])C([H])([H])O[H]	green	fresh	grassy	herbal	floral
3-Heptyl-5-methyl-2-furanone	O=C1O[C@]([H])(C([H])([H])[C@@]1([H])C([H])([H])C([H])([H])C([H])([H])C([H])([H])C([H])([H])C([H])([H])C([H])([H])[H])C([H])([H])[H]	fruity	green	sweet	creamy	fatty	citrus
3-Heptyl-acetate	O=C(O[C@@]([H])(C([H])([H])C([H])([H])C([H])([H])C([H])([H])[H])C([H])([H])C([H])([H])[H])C([H])([H])[H]	fruity	green	herbal	balsamic
3-Heptylthiophene	[H]C([H])([H])C([H])([H])C([H])([H])C([H])([H])C([H])([H])C([H])([H])C([H])([H])C1=C([H])[S]C([H])=C1[H]	aromatic	fatty
3-Hexanol	[H]C([H])([C@]([H])(O[H])C([H])([H])C([H])([H])[H])C([H])([H])C([H])([H])[H]	alcoholic	solvent
3-Hydroxy-2-octanone	O=C([C@@]([H])(O[H])C([H])([H])C([H])([H])C([H])([H])C([H])([H])C([H])([H])[H])C([H])([H])[H]	earthy	mushroom	herbal
3-Hydroxy-2-pentanone	O=C(C([H])([H])[H])[C@]([H])(O[H])C([H])([H])C([H])([H])[H]	buttery	creamy	caramellic
3-Hydroxy-4-phenyl-2-butanone	O=C(C([H])([H])C([H])([H])C1=C([H])C(O[H])=C([H])C([H])=C1[H])C([H])([H])[H]	floral	sweet
3-Hydroxymethyl-2-octanone	O=C([C@@]([H])(C([H])([H])C([H])([H])C([H])([H])C([H])([H])C([H])([H])[H])C([H])([H])O[H])C([H])([H])[H]	sweet	musty	herbal	earthy
3-Isopropylphenol	[H]C([H])([H])C([H])(C1=C([H])C(O[H])=C([H])C([H])=C1[H])C([H])([H])[H]	phenolic	burnt
3-Mercapto-2-butanone	O=C(C([H])([H])[H])[C@@]([H])([S][H])C([H])([H])[H]	beefy	meaty	tropical
3-Mercapto-2-methylbutyl-formate	[H]C(=O)OC([H])([H])[C@@]([H])([C@@]([H])([S][H])C([H])([H])[H])C([H])([H])[H]	sulfurous	tropical	fruity
3-Mercapto-2-methylpentanal	O=C([H])[C@]([H])([C@@]([H])([S][H])C([H])([H])C([H])([H])[H])C([H])([H])[H]	cooked	meaty
3-Mercapto-2-methylpropionic-acid	O=C(O[H])[C@@]([H])(C([H])([H])[S][H])C([H])([H])[H]	sulfurous	herbal	meaty	cheesy	tropical
3-Mercapto-2-oxopropionic-acid	O=C(C(=O)O[H])C([H])([H])[S][H]	sulfurous	cheesy	meaty
3-Mercapto-2-pentanone	O=C([C@@]([H])([S][H])C([H])([H])C([H])([H])[H])C([H])([H])[H]	meaty	sulfurous	metallic	roasted	onion	potato	tomato	fresh	tropical
3-Mercaptohexyl-acetate	O=C(OC([H])([H])C([H])([H])[C@@]([H])([S][H])C([H])([H])C([H])([H])C([H])([H])[H])C([H])([H])[H]	fruity	tropical	sulfurous
3-Mercaptohexyl-hexanoate	O=C(OC([H])([H])C([H])([H])[C@@]([H])([S][H])C([H])([H])C([H])([H])C([H])([H])[H])C([H])([H])C([H])([H])C([H])([H])C([H])([H])C([H])([H])[H]	fruity	tropical	sulfurous
3-Methoxybenzoic-acid	O=C(O[H])C1=C([H])C(OC([H])([H])[H])=C([H])C([H])=C1[H]	odorless
3-Methyl-1-2-4-trithiane	[H][C@@]1([S]C([H])([H])C([H])([H])[S][S]1)C([H])([H])[H]	meaty
3-Methyl-1-2-4-trithiolane	[H][C@@]1([S]C([H])([H])[S][S]1)C([H])([H])[H]	alliaceous	roasted	onion
3-Methyl-1-pentanol	[H]C([H])([C@]([H])(C([H])([H])C([H])([H])[H])C([H])([H])[H])C([H])([H])O[H]	winey	cognac	alcoholic	fruity	green
3-Methyl-2-butanol	[H][C@@](O[H])(C([H])(C([H])([H])[H])C([H])([H])[H])C([H])([H])[H]	ethereal	fermented
3-Methyl-2-phenylbutyraldehyde	O=C([H])[C@@]([H])(C1=C([H])C([H])=C([H])C([H])=C1[H])C([H])(C([H])([H])[H])C([H])([H])[H]	green	fruity
3-Methyl-4-phenyl-3-buten-2-one	O=C(/C(=C(\[H])C1=C([H])C([H])=C([H])C([H])=C1[H])C([H])([H])[H])C([H])([H])[H]	sweet	fruity	caramellic	berry
3-Methyl-gamma-decalactone	O=C1O[C@@]([H])([C@]([H])(C1([H])[H])C([H])([H])[H])C([H])([H])C([H])([H])C([H])([H])C([H])([H])C([H])([H])C([H])([H])[H]	fruity	lactonic	peach	green	waxy	milky
3-Methylbenzyl-acetate	O=C(OC([H])([H])C=1C([H])=C([H])C([H])=C(C=1[H])C([H])([H])[H])C([H])([H])[H]	sweet	fruity	cherry
3-Methylcyclohexanone	O=C1C([H])([H])[C@]([H])(C([H])([H])[H])C([H])([H])C([H])([H])C1([H])[H]	fresh	minty	cooling	medicinal
3-Methylhexanal	O=C([H])C([H])([H])[C@]([H])(C([H])([H])C([H])([H])C([H])([H])[H])C([H])([H])[H]	aldehydic	cheesy	apple
3-Methylhexanoic-acid	O=C(O[H])C([H])([H])[C@@]([H])(C([H])([H])C([H])([H])C([H])([H])[H])C([H])([H])[H]	sour	cheesy	fruity
3-Methylnonane-2-4-dione	O=C([C@]([H])(C(=O)C([H])([H])C([H])([H])C([H])([H])C([H])([H])C([H])([H])[H])C([H])([H])[H])C([H])([H])[H]	green	fruity	hay	tea
3-Methylpentan-2-ol	[H][C@](O[H])([C@@]([H])(C([H])([H])C([H])([H])[H])C([H])([H])[H])C([H])([H])[H]	oily	green
3-Methylpyridine	[H]C([H])([H])C1=C([H])C([H])=C([H])N=C1[H]	green	earthy	hazelnut
3-Methylthiobutanal	O=C([H])C([H])([H])[C@@]([H])([S]C([H])([H])[H])C([H])([H])[H]	green	tomato	cheesy
3-Methylthiobutyric-acid	O=C(O[H])C([H])([H])[C@]([H])([S]C([H])([H])[H])C([H])([H])[H]	sulfurous	tropical	fruity	cheesy
3-Methylthiohexyl-acetate	O=C(OC([H])([H])C([H])([H])[C@]([H])([S]C([H])([H])[H])C([H])([H])C([H])([H])C([H])([H])[H])C([H])([H])[H]	tropical	fruity
3-Methylthiophene	[H]C([H])([H])C=1C([H])=C([H])[S]C=1[H]	sulfurous	pungent	fatty	winey
3-Methylthiopropyl-3-methylbutyrate	O=C(OC([H])([H])C([H])([H])C([H])([H])[S]C([H])([H])[H])C([H])([H])C([H])(C([H])([H])[H])C([H])([H])[H]	sulfurous	tropical	fruity
3-n-Butylphthalide	O=C2O[C@]([H])(C1=C([H])C([H])=C([H])C([H])=C12)C([H])([H])C([H])([H])C([H])([H])C([H])([H])[H]	herbal	celery
3-Nonanol	[H]C([H])([C@@]([H])(O[H])C([H])([H])C([H])([H])[H])C([H])([H])C([H])([H])C([H])([H])C([H])([H])C([H])([H])[H]	spicy	earthy	herbal
3-Nonenoic-acid	O=C(O[H])C([H])([H])C([H])=C([H])C([H])([H])C([H])([H])C([H])([H])C([H])([H])C([H])([H])[H]	green	waxy	dairy	fruity	melon
3-Nonenyl-acetate-trans	O=C(OC([H])([H])C([H])([H])C([H])=C([H])C([H])([H])C([H])([H])C([H])([H])C([H])([H])C([H])([H])[H])C([H])([H])[H]	green	fatty	fruity
3-Nonyl-acetate	O=C(O[C@@]([H])(C([H])([H])C([H])([H])C([H])([H])C([H])([H])C([H])([H])C([H])([H])[H])C([H])([H])C([H])([H])[H])C([H])([H])[H]	green	waxy	tropical	fruity
3-Octanol	[H]C([H])([C@]([H])(O[H])C([H])([H])C([H])([H])[H])C([H])([H])C([H])([H])C([H])([H])C([H])([H])[H]	herbal	oily	nutty	mushroom
3-Octen-2-ol	[H]C([H])([H])[C@@]([H])(O[H])C([H])=C([H])C([H])([H])C([H])([H])C([H])([H])C([H])([H])[H]	mushroom	melon	earthy	nutty
3-Octyl-acetate	O=C(O[C@@]([H])(C([H])([H])C([H])([H])[H])C([H])([H])C([H])([H])C([H])([H])C([H])([H])C([H])([H])[H])C([H])([H])[H]	floral	green	rose	minty	citrus
3-Octyl-formate	O=C([H])O[C@@]([H])(C([H])([H])C([H])([H])C([H])([H])C([H])([H])C([H])([H])[H])C([H])([H])C([H])([H])[H]	fruity	green	waxy	floral
3-Pentylpyridine	[H]C([H])(C([H])([H])C1=C([H])C([H])=C([H])N=C1[H])C([H])([H])C([H])([H])C([H])([H])[H]	animal	leathery	green	fishy	fruity	citrus	fatty	metallic	melon
3-Pentylthiophene	[H]C([H])(C([H])([H])C=1C([H])=C([H])[S]C=1[H])C([H])([H])C([H])([H])C([H])([H])[H]	fatty	meaty
3-Phenyl-4-pentenal	O=C([H])C([H])([H])[C@@]([H])(C1=C([H])C([H])=C([H])C([H])=C1[H])C([H])=C([H])[H]	floral	cocoa
3-Phenylpropyl-3-phenylpropionate	O=C(OC([H])([H])C([H])([H])C([H])([H])C1=C([H])C([H])=C([H])C([H])=C1[H])C([H])([H])C([H])([H])C=2C([H])=C([H])C([H])=C([H])C=2[H]	sweet	balsamic	floral	green
3-Phenylpropyl-butyrate	O=C(OC([H])([H])C([H])([H])C([H])([H])C1=C([H])C([H])=C([H])C([H])=C1[H])C([H])([H])C([H])([H])C([H])([H])[H]	sweet	fruity	balsamic
3-Phenylpropyl-hexanoate	O=C(OC([H])([H])C([H])([H])C([H])([H])C=1C([H])=C([H])C([H])=C([H])C=1[H])C([H])([H])C([H])([H])C([H])([H])C([H])([H])C([H])([H])[H]	sweet	fruity	green
3-sBut-2MeO-pyrazine	[H]C=1N=C(C(=NC=1[H])OC([H])([H])[H])[C@@]([H])(C([H])([H])C([H])([H])[H])C([H])([H])[H]	vegetable
4-5-Dimethyl-2-ethyl-3-thiazoline	[H]C([H])([H])C([H])([H])[C@@]1([H])N=C([C@]([H])([S]1)C([H])([H])[H])C([H])([H])[H]	meaty	nutty	musty	cocoa	peach
4-5-Dimethyl-2-isopropyloxazole	[H]C([H])([H])C=1N=C(OC=1C([H])([H])[H])C([H])(C([H])([H])[H])C([H])([H])[H]	sweet	green	fruity
4-5-Dimethyl-2-propylthiazole	[H]C([H])(C([H])([H])C1=NC(=C([S]1)C([H])([H])[H])C([H])([H])[H])C([H])([H])[H]	nutty	green	cocoa
4-Acetoxy-3-butyl-5-methyltetrahydropyran	O=C(O[C@]1([H])[C@]([H])(C([H])([H])OC([H])([H])[C@]1([H])C([H])([H])[H])C([H])([H])C([H])([H])C([H])([H])C([H])([H])[H])C([H])([H])[H]	floral	jasmin	lactonic	mushroom
4-Acetoxy-3-pentyltetrahydropyran	O=C(O[C@]1([H])C([H])([H])C([H])([H])OC([H])([H])[C@@]1([H])C([H])([H])C([H])([H])C([H])([H])C([H])([H])C([H])([H])[H])C([H])([H])[H]	floral	jasmin	lactonic	mushroom
4-Acetylpyridine	O=C(C=1C([H])=C([H])N=C([H])C=1[H])C([H])([H])[H]	odorless
4-Ethyl-2-6-dimethoxyphenol	[H]/C1=C(/C([H])=C(OC([H])([H])[H])C(O[H])=C1OC([H])([H])[H])C([H])([H])C([H])([H])[H]	phenolic	burnt	smoky
4-Ethyl-2-methylthiazole	[H]C=1[S]C(=NC=1C([H])([H])C([H])([H])[H])C([H])([H])[H]	sulfurous	meaty	roasted	cocoa
4-Ethyl-5-methylthiazole	[H]C([H])([H])C([H])([H])C=1/N=C(/[H])[S]C=1C([H])([H])[H]	nutty	green	roasted	meaty
4-Heptenal-diethyl-acetal	[H]C([H])([H])C([H])([H])OC([H])(OC([H])([H])C([H])([H])[H])C([H])([H])C([H])([H])C([H])=C([H])C([H])([H])C([H])([H])[H]	green	fruity
4-Hydroxy-3-hexanone	O=C(C([H])([H])C([H])([H])[H])[C@]([H])(O[H])C([H])([H])C([H])([H])[H]	buttery	caramellic	dairy
4-Hydroxy-4-methylpentan-2-one	O=C(C([H])([H])[H])C([H])([H])C(O[H])(C([H])([H])[H])C([H])([H])[H]	fresh	fruity
4-Hydroxybutan-2-one	O=C(C([H])([H])[H])C([H])([H])C([H])([H])O[H]	sweet	milky	caramellic
4-Hydroxymethyl-2-methyl-1-3-dioxolane	[H][C@@]1(O[C@@]([H])(C([H])([H])O1)C([H])([H])O[H])C([H])([H])[H]	fruity	green	ethereal
4-Hydroxyproline	O=C(O[H])[C@]1([H])N([H])[C@]([H])(O[H])C([H])([H])C1([H])[H]	odorless
4-Isopropylpyridine	[H]C=1/N=C(/[H])C([H])=C(C=1[H])C([H])(C([H])([H])[H])C([H])([H])[H]	sweet	animal	green	herbal
4-Methyl-2-pentyl-1-3-dioxolane	[H]C([H])(C([H])([H])C([H])([H])C([H])([H])[C@]1([H])O[C@@]([H])(C([H])([H])O1)C([H])([H])[H])C([H])([H])[H]	green	fruity	vegetable	waxy
4-Methyl-2-propyl-1-3-dioxolane-cis	[H][C@@]1(O[C@]([H])(C([H])([H])O1)C([H])([H])[H])C([H])([H])C([H])([H])C([H])([H])[H]	ethereal	green	fruity	fermented
4-Methyl-2-propyl-1-3-dioxolane-trans	[H][C@@]1(O[C@@]([H])(C([H])([H])O1)C([H])([H])[H])C([H])([H])C([H])([H])C([H])([H])[H]	ethereal	green	fruity	fermented
4-Methyl-gamma-decalactone	O=C1O[C@@](C([H])([H])C([H])([H])C([H])([H])C([H])([H])C([H])([H])C([H])([H])[H])(C([H])([H])C1([H])[H])C([H])([H])[H]	peach	waxy	jasmin
4-Methylheptanoic-acid	O=C(O[H])C([H])([H])C([H])([H])[C@]([H])(C([H])([H])C([H])([H])C([H])([H])[H])C([H])([H])[H]	fatty	sour
4-Methylpent-2-enoic-acid	O=C(O[H])C([H])=C([H])C([H])(C([H])([H])[H])C([H])([H])[H]	fruity	cheesy
4-Methylpentan-2-ol	[H]C([H])([H])C([H])(C([H])([H])[H])C([H])([H])[C@@]([H])(O[H])C([H])([H])[H]	oily	green	winey	fermented	alcoholic
4-Methylpentanal	O=C([H])C([H])([H])C([H])([H])C([H])(C([H])([H])[H])C([H])([H])[H]	cheesy	fatty	fruity	cocoa
4-Methylpyridine	[H]C([H])([H])C1=C([H])C([H])=NC([H])=C1[H]	animal	fishy	green
4-Methylthio-2-oxobutanoic-acid	O=C(C(=O)O[H])C([H])([H])C([H])([H])[S]C([H])([H])[H]	sulfurous	cheesy
4-Nonanone	O=C(C([H])([H])C([H])([H])C([H])([H])C([H])([H])C([H])([H])[H])C([H])([H])C([H])([H])C([H])([H])[H]	herbal	grassy	green	fruity	oily
4-Penten-1-ol	[H]C([H])(C([H])([H])C([H])=C([H])[H])C([H])([H])O[H]	fruity	apple
4-Phenyl-2-butanol	[H]O[C@]([H])(C([H])([H])[H])C([H])([H])C([H])([H])C1=C([H])C([H])=C([H])C([H])=C1[H]	herbal	fruity	floral
4-Phenyl-2-butyl-acetate	O=C(O[C@]([H])(C([H])([H])C([H])([H])C1=C([H])C([H])=C([H])C([H])=C1[H])C([H])([H])[H])C([H])([H])[H]	green	sweet	fruity
4-Phenyl-3-buten-2-ol	[H]/C(=C(/[H])C1=C([H])C([H])=C([H])C([H])=C1[H])[C@@]([H])(O[H])C([H])([H])[H]	fruity	balsamic	floral	sweet
5-6-7-8-Tetrahydro-5-methylquinoxaline	[H]/C1=N/C2=C(/N=C1/[H])[C@@]([H])(C([H])([H])C([H])([H])C2([H])[H])C([H])([H])[H]	nutty	roasted	corn	fatty	cheesy
5-Ethyl-2-3-4-6-tetramethyl-2-cyclohexen-1-one	O=C1C(=C([C@@]([H])([C@]([H])([C@]1([H])C([H])([H])[H])C([H])([H])C([H])([H])[H])C([H])([H])[H])C([H])([H])[H])C([H])([H])[H]	spicy	caramellic	sugar	fruity	nutty
5-Ethyl-2-furanone	O=C1O[C@@]([H])(C([H])=C1[H])C([H])([H])C([H])([H])[H]	coconut	coumarinic	caramellic
5-Ethyl-3-4-5-6-tetramethyl-2-cyclohexen-1-one	O=C1C([H])=C([C@@]([H])([C@]([C@]1([H])C([H])([H])[H])(C([H])([H])C([H])([H])[H])C([H])([H])[H])C([H])([H])[H])C([H])([H])[H]	spicy	caramellic	sugar	fruity	nutty
5-Ethyl-3-methylcyclotene	O=C1C(O[H])=C(C([H])([H])[C@]1([H])C([H])([H])C([H])([H])[H])C([H])([H])[H]	burnt	caramellic
5-Guanilic-acid	O=C1N([H])C(=NC2=C1/N=C(/[H])N2[C@@]3([H])O[C@@]([H])([C@@]([H])(O[H])[C@]3([H])O[H])C([H])([H])O[P](=O)(O[H])O[H])N([H])[H]	meaty
5-Hexyl-1-4-dioxan-2-one	O=C1OC([H])([H])[C@]([H])(OC1([H])[H])C([H])([H])C([H])([H])C([H])([H])C([H])([H])C([H])([H])C([H])([H])[H]	sweet	fatty	nutty	creamy	buttery
5-Isopropenyl-2-methyl-2-vinyltetrahydrofuran	[H]C1([H])C([H])([H])[C@](O[C@]1([H])C(=C([H])[H])C([H])([H])[H])(C([H])=C([H])[H])C([H])([H])[H]	fresh	pine	herbal	citrus
5-Methyl-2-hepten-4-one	O=C(C([H])=C([H])C([H])([H])[H])[C@]([H])(C([H])([H])C([H])([H])[H])C([H])([H])[H]	hazelnut
5-Methyl-2-pentylthiazole	[H]C=1N=C([S]C=1C([H])([H])[H])C([H])([H])C([H])([H])C([H])([H])C([H])([H])C([H])([H])[H]	vegetable	fermented
5-Methyl-2-phenyl-2-hexenal	O=C([H])C(C=1C([H])=C([H])C([H])=C([H])C=1[H])=C([H])C([H])([H])C([H])(C([H])([H])[H])C([H])([H])[H]	cocoa
5-Methylguaiacol	[H]/C1=C(\OC([H])([H])[H])C(O[H])=C([H])C(=C1[H])C([H])([H])[H]	sweet	smoky	vanilla
5-Methylhexan-2-one	O=C(C([H])([H])C([H])([H])C([H])(C([H])([H])[H])C([H])([H])[H])C([H])([H])[H]	sweet	minty	cheesy	fruity
5-Methyltetrahydrofuran-3-one	O=C1C([H])([H])[C@]([H])(OC1([H])[H])C([H])([H])[H]	sweet	roasted	bready	buttery	rummy	burnt	sugar
5-Octen-2-one	[H]C([H])([H])C(=O)C([H])([H])C([H])([H])C([H])=C([H])C([H])([H])C([H])([H])[H]	earthy	herbal
5-Paradol	O=C(C([H])([H])C([H])([H])C1=C([H])C(OC([H])([H])[H])=C(O[H])C([H])=C1[H])C([H])([H])C([H])([H])C([H])([H])C([H])([H])C([H])([H])C([H])([H])[H]	pungent	warm
6-10-14-Trimethylpentadecan-2-one	O=C(C([H])([H])C([H])([H])C([H])([H])[C@@]([H])(C([H])([H])C([H])([H])C([H])([H])[C@@]([H])(C([H])([H])C([H])([H])C([H])([H])C([H])(C([H])([H])[H])C([H])([H])[H])C([H])([H])[H])C([H])([H])[H])C([H])([H])[H]	fresh	floral	sweet	jasmin	celery
6-Hexyl-1-4-dioxan-2-one	O=C1O[C@]([H])(C([H])([H])C([H])([H])C([H])([H])C([H])([H])C([H])([H])C([H])([H])[H])C([H])([H])OC1([H])[H]	sweet	fatty	nutty	creamy	buttery
6-Octenal	O=C([H])C([H])([H])C([H])([H])C([H])([H])C([H])([H])C([H])=C([H])C([H])([H])[H]	fresh	melon	fruity	green	fatty	creamy
6-Undecanone	O=C(C([H])([H])C([H])([H])C([H])([H])C([H])([H])C([H])([H])[H])C([H])([H])C([H])([H])C([H])([H])C([H])([H])C([H])([H])[H]	mushroom	waxy	creamy	cheesy	dairy
7-Methyltetrahydronaphthalenone	O=C2C([H])=C1C([H])=C(C([H])([H])C([H])([H])[C@@]1([H])C([H])([H])C2([H])[H])C([H])([H])[H]	coumarinic	tonka	coconut	fruity	tobacco
8-Methyldecanoic-acid	O=C(O[H])C([H])([H])C([H])([H])C([H])([H])C([H])([H])C([H])([H])[C@]([H])(C([H])([H])C([H])([H])C([H])([H])[H])C([H])([H])[H]	fatty	waxy	cheesy
8-Methylthio-p-menthan-3-one-cis	O=C1[C@@]([H])(C([H])([H])C([H])([H])[C@@]([H])(C1([H])[H])C([H])([H])[H])C([S]C([H])([H])[H])(C([H])([H])[H])C([H])([H])[H]	meaty
8-Methylthio-p-menthan-3-one-trans	O=C1[C@@]([H])(C([H])([H])C([H])([H])[C@]([H])(C1([H])[H])C([H])([H])[H])C([S]C([H])([H])[H])(C([H])([H])[H])C([H])([H])[H]	meaty
8-Ocimenyl-acetate-2cis-5trans	[H]/C(=C(\C([H])=C([H])[H])C([H])([H])[H])C([H])([H])C([H])=C(C([H])([H])[H])C([H])([H])OC(=O)C([H])([H])[H]	fresh	green	fruity	pineapple
8-Ocimenyl-acetate-2trans-5cis	[H]/C(=C(/C([H])=C([H])[H])C([H])([H])[H])C([H])([H])C([H])=C(C([H])([H])[H])C([H])([H])OC(=O)C([H])([H])[H]	fresh	green	fruity	pineapple
Abhexone	O=C1O[C@@]([H])(C(=C1O[H])C([H])([H])[H])C([H])([H])C([H])([H])[H]	caramellic
Acetaldehyde-amyl-isoamyl-acetal	[H]C([H])([H])[C@]([H])(OC([H])([H])C([H])([H])C([H])([H])C([H])([H])C([H])([H])[H])OC([H])([H])C([H])([H])C([H])(C([H])([H])[H])C([H])([H])[H]	ethereal	green	alcoholic	cognac	vegetable
Acetaldehyde-benzyl-methoxyethyl-acetal	[H]C([H])([H])[C@@]([H])(OC([H])([H])C1=C([H])C([H])=C([H])C([H])=C1[H])OC([H])([H])C([H])([H])OC([H])([H])[H]	sweet	green	fruity	almond
Acetaldehyde-butyl-ethyl-acetal	[H]C([H])([H])[C@@]([H])(OC([H])([H])C([H])([H])C([H])([H])C([H])([H])[H])OC([H])([H])C([H])([H])[H]	ethereal	green	alcoholic	cognac
Acetaldehyde-butyl-isoamyl-acetal	[H]C([H])([H])[C@]([H])(OC([H])([H])C([H])([H])C([H])([H])C([H])([H])[H])OC([H])([H])C([H])([H])C([H])(C([H])([H])[H])C([H])([H])[H]	ethereal	green	alcoholic	cognac	vegetable
Acetaldehyde-butyl-methylbutyl-acetal	[H]C([H])([H])[C@@]([H])(OC([H])([H])C([H])([H])C([H])([H])C([H])([H])[H])OC([H])([H])[C@@]([H])(C([H])([H])C([H])([H])[H])C([H])([H])[H]	ethereal	green	alcoholic	cognac	vegetable
Acetaldehyde-butyl-phenethyl-acetal	[H]C([H])([H])[C@@]([H])(OC([H])([H])C([H])([H])C=1C([H])=C([H])C([H])=C([H])C=1[H])OC([H])([H])C([H])([H])C([H])([H])C([H])([H])[H]	green	vegetable
Acetaldehyde-di-isobutyl-acetal	[H]C([H])([H])C([H])(OC([H])([H])C([H])(C([H])([H])[H])C([H])([H])[H])OC([H])([H])C([H])(C([H])([H])[H])C([H])([H])[H]	ethereal	green	alcoholic	fermented
Acetaldehyde-di-isopropyl-acetal	[H]C([H])([H])C([H])(OC([H])(C([H])([H])[H])C([H])([H])[H])OC([H])(C([H])([H])[H])C([H])([H])[H]	pungent	ethereal	green	alcoholic	brandy	cognac
Acetaldehyde-di-methylbutyl-acetal	[H]C([H])([H])C([H])(OC([H])([H])[C@]([H])(C([H])([H])C([H])([H])[H])C([H])([H])[H])OC([H])([H])[C@]([H])(C([H])([H])C([H])([H])[H])C([H])([H])[H]	ethereal	alcoholic	green	nutty	cognac	vegetable
Acetaldehyde-dipentyl-acetal	[H]C([H])([H])C([H])(OC([H])([H])C([H])([H])C([H])([H])C([H])([H])C([H])([H])[H])OC([H])([H])C([H])([H])C([H])([H])C([H])([H])C([H])([H])[H]	ethereal	green	alcoholic	fermented	vegetable
Acetaldehyde-diphenethyl-acetal	[H]C([H])([H])C([H])(OC([H])([H])C([H])([H])C=1C([H])=C([H])C([H])=C([H])C=1[H])OC([H])([H])C([H])([H])C=2C([H])=C([H])C([H])=C([H])C=2[H]	leafy	warm	balsamic	rose
Acetaldehyde-ethyl-2-methylbutyl-acetal	[H]C([H])([H])[C@@]([H])(OC([H])([H])[C@]([H])(C([H])([H])C([H])([H])[H])C([H])([H])[H])OC([H])([H])C([H])([H])[H]	pungent	ethereal	alcoholic	green	nutty	cognac
Acetaldehyde-ethyl-3-methylbutyl-acetal	[H]C([H])([H])[C@]([H])(OC([H])([H])C([H])([H])C([H])(C([H])([H])[H])C([H])([H])[H])OC([H])([H])C([H])([H])[H]	pungent	ethereal	alcoholic	green	nutty	cognac
Acetaldehyde-ethyl-amyl-acetal	[H]C([H])([H])[C@]([H])(OC([H])([H])C([H])([H])C([H])([H])C([H])([H])C([H])([H])[H])OC([H])([H])C([H])([H])[H]	pungent	ethereal	green	alcoholic	cognac
Acetaldehyde-ethyl-cis-3-hexenyl-acetal	[H]C([H])([H])[C@]([H])(OC([H])([H])C([H])([H])C([H])=C([H])C([H])([H])C([H])([H])[H])OC([H])([H])C([H])([H])[H]	green	herbal	grassy	musty	fruity
Acetaldehyde-ethyl-hexyl-acetal	[H]C([H])([H])[C@@]([H])(OC([H])([H])C([H])([H])C([H])([H])C([H])([H])C([H])([H])C([H])([H])[H])OC([H])([H])C([H])([H])[H]	ethereal	green	floral	alcoholic	cognac
Acetaldehyde-ethyl-isobutyl-acetal	[H]C([H])([H])[C@]([H])(OC([H])([H])C([H])(C([H])([H])[H])C([H])([H])[H])OC([H])([H])C([H])([H])[H]	ethereal	green	alcoholic	cognac	fermented
Acetaldehyde-ethyl-methyl-acetal	[H]C([H])([H])[C@@]([H])(OC([H])([H])C([H])([H])[H])OC([H])([H])[H]	pungent	ethereal	alcoholic	green	nutty
Acetaldehyde-ethyl-propyl-acetal	[H]C([H])([H])[C@]([H])(OC([H])([H])C([H])([H])C([H])([H])[H])OC([H])([H])C([H])([H])[H]	pungent	ethereal	alcoholic	green	nutty	cognac
Acetaldehyde-hexyl-methylbutyl-acetal	[H]C([H])([H])[C@]([H])(OC([H])([H])C([H])([H])C([H])([H])C([H])([H])C([H])([H])C([H])([H])[H])OC([H])([H])C([H])([H])C([H])(C([H])([H])[H])C([H])([H])[H]	ethereal	green	alcoholic	fruity
Acetaldehyde-isobutyl-isoamyl-acetal	[H]C([H])([H])[C@@]([H])(OC([H])([H])C([H])(C([H])([H])[H])C([H])([H])[H])OC([H])([H])C([H])([H])C([H])(C([H])([H])[H])C([H])([H])[H]	ethereal	green	alcoholic	cognac
Acetaldehyde-methylbutyl-isoamyl-acetal	[H]C([H])([H])[C@@]([H])(OC([H])([H])[C@@]([H])(C([H])([H])C([H])([H])[H])C([H])([H])[H])OC([H])([H])C([H])([H])C([H])(C([H])([H])[H])C([H])([H])[H]	ethereal	alcoholic	green	nutty	cognac
Acetaldehyde-methylbutyl-propyl-acetal	[H]C([H])([H])[C@@]([H])(OC([H])([H])C([H])([H])C([H])([H])[H])OC([H])([H])C([H])([H])C([H])(C([H])([H])[H])C([H])([H])[H]	ethereal	green	alcoholic	cognac
Acetoin-butyrate	O=C([C@]([H])(OC(=O)C([H])([H])C([H])([H])C([H])([H])[H])C([H])([H])[H])C([H])([H])[H]	dairy	cheesy	fruity
Acetoin	O=C(C([H])([H])[H])[C@]([H])(O[H])C([H])([H])[H]	creamy	buttery
Acetoxybutanone	O=C([C@]([H])(OC(=O)C([H])([H])[H])C([H])([H])[H])C([H])([H])[H]	fruity	grape	winey
Acetoxybutyl-acetate	O=C(OC([H])([H])C([H])([H])C([H])([H])C([H])([H])OC(=O)C([H])([H])[H])C([H])([H])[H]	ethereal	fruity	solvent
Acetoxycineole	O=C(O[C@@]2([H])[C@]1(OC([C@@]([H])(C([H])([H])C1([H])[H])C2([H])[H])(C([H])([H])[H])C([H])([H])[H])C([H])([H])[H])C([H])([H])[H]	woody
Acetyl-thymol	O=C(O/C1=C(\[H])C(=C([H])C([H])=C1C([H])(C([H])([H])[H])C([H])([H])[H])C([H])([H])[H])C([H])([H])[H]	spicy	herbal	smoky
Allyl-2-4-hexadienoate	O=C(OC([H])([H])C([H])=C([H])[H])C([H])=C([H])C([H])=C([H])C([H])([H])[H]	sweet	pungent	pineapple	melon	fruity
Allyl-alpha-Ionone	O=C(C([H])=C([H])[C@]1([H])C(=C([H])C([H])([H])C([H])([H])C1(C([H])([H])[H])C([H])([H])[H])C([H])([H])[H])C([H])([H])C([H])([H])C([H])=C([H])[H]	sweet	woody	fruity	berry	pineapple
Allyl-cinnamate	O=C(OC([H])([H])C([H])=C([H])[H])C([H])=C([H])C1=C([H])C([H])=C([H])C([H])=C1[H]	fruity	sweet	peach	apricot	balsamic	spicy
Allyl-methyl-tetrasulfide	[H]C([H])([S][S][S][S]C([H])([H])[H])C([H])=C([H])[H]	pungent	sulfurous	cooked	onion	garlic
Allyl-prop-1-enyl-disulfide	[H]C([H])([S][S]C([H])=C([H])C([H])([H])[H])C([H])=C([H])[H]	cooked	onion	garlic
Allyl-trans-2-Methyl-2-butenoate	O=C(OC([H])([H])C([H])=C([H])[H])C(=C([H])C([H])([H])[H])C([H])([H])[H]	sweet	green	herbal	earthy	fruity
alpha-Bisabolene	[H]/C(=C(/C([H])([H])[H])[C@]1([H])C([H])([H])C([H])([H])C(=C([H])C1([H])[H])C([H])([H])[H])C([H])([H])C([H])=C(C([H])([H])[H])C([H])([H])[H]	sweet	balsamic	citrus	woody	tropical	floral
alpha-Campholenic-alcohol	[H]OC([H])([H])C([H])([H])[C@@]1([H])C(/C(=C(/[H])C1([H])[H])C([H])([H])[H])(C([H])([H])[H])C([H])([H])[H]	sweet	berry	camphoreous	woody
alpha-Cyclocitral	O=C([H])[C@@]1([H])C(=C([H])C([H])([H])C([H])([H])C1(C([H])([H])[H])C([H])([H])[H])C([H])([H])[H]	grassy	floral	hay
alpha-Farnesene1	[H]/C(=C(\C([H])([H])C([H])([H])C([H])=C(C([H])([H])[H])C([H])([H])[H])C([H])([H])[H])C([H])([H])C([H])=C(C([H])=C([H])[H])C([H])([H])[H]	citrus	green	herbal	apple
alpha-Farnesene2	[H]/C(=C(/C([H])([H])C([H])([H])C([H])=C(C([H])([H])[H])C([H])([H])[H])C([H])([H])[H])C([H])([H])C([H])=C(C([H])=C([H])[H])C([H])([H])[H]	citrus	green	herbal	apple
alpha-Guaiene	[H][C@]1(C2=C(C([H])([H])[C@]([H])(C(=C([H])[H])C([H])([H])[H])C([H])([H])C1([H])[H])[C@]([H])(C([H])([H])C2([H])[H])C([H])([H])[H])C([H])([H])[H]	sweet	woody	fruity	balsamic
alpha-Ionol	[H]/C(=C(/[H])[C@]([H])(O[H])C([H])([H])[H])[C@]1([H])C(=C([H])C([H])([H])C([H])([H])C1(C([H])([H])[H])C([H])([H])[H])C([H])([H])[H]	floral	violet	vetiver	berry
alpha-Ionone	O=C(C([H])=C([H])[C@]1([H])C(=C([H])C([H])([H])C([H])([H])C1(C([H])([H])[H])C([H])([H])[H])C([H])([H])[H])C([H])([H])[H]	woody	balsamic	violet	raspberry
alpha-Irone	O=C(C([H])=C([H])[C@@]1([H])C(=C([H])C([H])([H])[C@]([H])(C1(C([H])([H])[H])C([H])([H])[H])C([H])([H])[H])C([H])([H])[H])C([H])([H])[H]	sweet	orris	violet	berry
alpha-lsomethylionyl-acetate	O=C(O[C@@]([H])(C(=C([H])[C@]1([H])C(=C([H])C([H])([H])C([H])([H])C1(C([H])([H])[H])C([H])([H])[H])C([H])([H])[H])C([H])([H])[H])C([H])([H])[H])C([H])([H])[H]	woody	aromatic	fruity	berry
alpha-Methylbenzyl-butyrate	O=C(O[C@]([H])(C1=C([H])C([H])=C([H])C([H])=C1[H])C([H])([H])[H])C([H])([H])C([H])([H])C([H])([H])[H]	floral	green	apple	apricot	fruity	berry
alpha-Methylbenzyl-formate	O=C([H])O[C@@]([H])(C1=C([H])C([H])=C([H])C([H])=C1[H])C([H])([H])[H]	green	floral	balsamic	woody
alpha-Methylbenzyl-isobutyrate	O=C(O[C@@]([H])(C1=C([H])C([H])=C([H])C([H])=C1[H])C([H])([H])[H])C([H])(C([H])([H])[H])C([H])([H])[H]	floral	jasmin
alpha-Methylbenzyl-propionate	O=C(O[C@@]([H])(C=1C([H])=C([H])C([H])=C([H])C=1[H])C([H])([H])[H])C([H])([H])C([H])([H])[H]	fruity	floral	sweet	green
alpha-Methylphenethyl-butyrate	O=C(O[C@@]([H])(C([H])([H])C=1C([H])=C([H])C([H])=C([H])C=1[H])C([H])([H])[H])C([H])([H])C([H])([H])C([H])([H])[H]	floral	spicy
alpha-Propylphenethyl-alcohol	[H]/C1=C(\[H])C([H])=C([H])C(=C1[H])C([H])([H])[C@]([H])(O[H])C([H])([H])C([H])([H])C([H])([H])[H]	green	sweet	earthy
alpha-Santalene	[H]C1([H])C3([H])[C@](C2([C@@]([H])([C@]12[H])C3([H])[H])C([H])([H])[H])(C([H])([H])[H])C([H])([H])C([H])([H])C([H])=C(C([H])([H])[H])C([H])([H])[H]	sweet	woody
alpha-Sinensal	O=C([H])C(=C([H])C([H])([H])C([H])([H])C(=C([H])C([H])([H])C([H])=C(C([H])=C([H])[H])C([H])([H])[H])C([H])([H])[H])C([H])([H])[H]	orange
alpha-Terpinyl-anthranilate	[H]C([H])([H])C(OC(=O)C=1C([H])=C([H])C([H])=C([H])C=1N([H])[H])(C([H])([H])[H])[C@@]2([H])C([H])([H])C([H])([H])C(=C([H])C2([H])[H])C([H])([H])[H]	sweet	musty	fruity	floral
alpha-Terpinyl-methyl-ether	[H]C([H])([H])C(OC([H])([H])[H])(C([H])([H])[H])[C@@]1([H])C([H])([H])C([H])([H])C(=C([H])C1([H])[H])C([H])([H])[H]	spicy	woody	celery	earthy
Amyl-angelate	O=C(OC([H])([H])C([H])([H])C([H])([H])C([H])([H])C([H])([H])[H])C(=C([H])C([H])([H])[H])C([H])([H])[H]	herbal	fruity	apple	winey	chamomile
Amyl-cinnamate	O=C(OC([H])([H])C([H])([H])C([H])([H])C([H])([H])C([H])([H])[H])C([H])=C([H])C1=C([H])C([H])=C([H])C([H])=C1[H]	sweet	balsamic	floral	cocoa
Amyl-methylbutyrate	O=C(OC([H])([H])C([H])([H])C([H])([H])C([H])([H])C([H])([H])[H])[C@]([H])(C([H])([H])C([H])([H])[H])C([H])([H])[H]	fruity	ripe	banana	apple
Amylcinnamyl-formate	[H]C(=O)OC([H])([H])C(=C([H])C1=C([H])C([H])=C([H])C([H])=C1[H])C([H])([H])C([H])([H])C([H])([H])C([H])([H])C([H])([H])[H]	sweet	green	balsamic	floral	buttery
Anisaldehyde-2-3-butyleneglycol-acetal	[H]C=1/C(=C(/[H])C([H])=C(OC([H])([H])[H])C=1[H])[C@]2([H])O[C@]([H])([C@@]([H])(O2)C([H])([H])[H])C([H])([H])[H]	floral	hay
Apritone	O=C1[C@]([H])(C([H])([H])C([H])([H])C1([H])[H])C([H])([H])C([H])=C(C([H])([H])C([H])([H])C([H])=C(C([H])([H])[H])C([H])([H])[H])C([H])([H])[H]	fresh	apricot	peach	fruity
Arachidonic-acid	O=C(O[H])C([H])([H])C([H])([H])C([H])([H])C([H])=C([H])C([H])([H])C([H])=C([H])C([H])([H])C([H])=C([H])C([H])([H])C([H])=C([H])C([H])([H])C([H])([H])C([H])([H])C([H])([H])C([H])([H])[H]	fatty
Benzonitrile	N#C/C1=C(\[H])C([H])=C([H])C([H])=C1[H]	cherry	almond
Benzyl-methylbutyrate	O=C(OC([H])([H])C1=C([H])C([H])=C([H])C([H])=C1[H])[C@]([H])(C([H])([H])C([H])([H])[H])C([H])([H])[H]	fruity	floral	apple	apricot	pear
Benzylheptanone	O=C([C@@]([H])(OC([H])([H])C=1C([H])=C([H])C([H])=C([H])C=1[H])C([H])([H])C([H])([H])[H])C([H])([H])C([H])([H])C([H])([H])[H]	sweet	fruity	plum
beta-Cedrene	[H]C1([H])C([H])([H])[C@]([H])([C@]23[C@]1([H])C([C@]([H])(C(=C([H])[H])C([H])([H])C2([H])[H])C3([H])[H])(C([H])([H])[H])C([H])([H])[H])C([H])([H])[H]	sweet	fatty	woody
beta-Damascenone	O=C(/C1=C(/C([H])=C([H])C([H])([H])C1(C([H])([H])[H])C([H])([H])[H])C([H])([H])[H])C([H])=C([H])C([H])([H])[H]	fruity	floral	apple	plum	tea	rose	tobacco
beta-Guaiene	[H]C1([H])C2=C([C@]([H])(C1([H])[H])C([H])([H])[H])C([H])([H])C(=C(C([H])([H])[H])C([H])([H])[H])C([H])([H])C([H])([H])[C@]2([H])C([H])([H])[H]	sweet	woody	fruity	balsamic
beta-Ionol	[H]C(/C1=C(/C([H])([H])C([H])([H])C([H])([H])C1(C([H])([H])[H])C([H])([H])[H])C([H])([H])[H])=C([H])[C@]([H])(O[H])C([H])([H])[H]	floral	violet	fruity	woody	berry	powdery
beta-Irone	O=C(C([H])=C([H])C1=C(C([H])([H])C([H])([H])[C@@]([H])(C1(C([H])([H])[H])C([H])([H])[H])C([H])([H])[H])C([H])([H])[H])C([H])([H])[H]	woody	violet	fruity	raspberry
beta-Phellandrene	[H]C([H])([H])C([H])(C([H])([H])[H])[C@@]1([H])C([H])=C([H])C(=C([H])[H])C([H])([H])C1([H])[H]	fresh	spicy	citrus	peppery
beta-Sinensal	O=C([H])C(=C([H])C([H])([H])C([H])([H])C(=C([H])C([H])([H])C([H])([H])C(C([H])=C([H])[H])=C([H])[H])C([H])([H])[H])C([H])([H])[H]	orange	sweet	fresh	waxy	juicy
beta-Terpineol	[H]C([H])([H])C(=C([H])[H])[C@]1([H])C([H])([H])C([H])([H])[C@@](O[H])(C([H])([H])C1([H])[H])C([H])([H])[H]	sweet	herbal	sour	woody
Bisabolene	[H]C([H])([H])C(=C([H])C([H])([H])C([H])([H])C(=C([H])[H])[C@@]1([H])C([H])([H])C([H])([H])C(=C([H])C1([H])[H])C([H])([H])[H])C([H])([H])[H]	sweet	balsamic	citrus	woody	tropical	floral
Bornyl-valerate	C[C@]12CC[C@]([H])(C[C@]1([H])OC(=O)CCCC)C2(C)C	sweet	fruity	woody	herbal	pine
Bovolide	O=C1O/C(=C(/[H])C([H])([H])C([H])([H])C([H])([H])C([H])([H])[H])C(=C1C([H])([H])[H])C([H])([H])[H]	celery	dairy	lactonic
Butanal-ethyl-amyl-acetal	[H]C([H])([H])C([H])([H])O[C@]([H])(OC([H])([H])C([H])([H])C([H])([H])C([H])([H])C([H])([H])[H])C([H])([H])C([H])([H])C([H])([H])[H]	ethereal	green	cognac	alcoholic	fermented
Butane-2-thiol	[H]C([H])([C@@]([H])([S][H])C([H])([H])[H])C([H])([H])[H]	sulfurous	onion
Butyl-2-hexenoate-cis	O=C(OC([H])([H])C([H])([H])C([H])([H])C([H])([H])[H])C([H])=C([H])C([H])([H])C([H])([H])C([H])([H])[H]	green	fruity
Butyl-2-methylvalerate	O=C(OC([H])([H])C([H])([H])C([H])([H])C([H])([H])[H])[C@@]([H])(C([H])([H])C([H])([H])C([H])([H])[H])C([H])([H])[H]	herbal	chamomile	floral
Butyl-2-octenoate-trans	O=C(OC([H])([H])C([H])([H])C([H])([H])C([H])([H])[H])C([H])=C([H])C([H])([H])C([H])([H])C([H])([H])C([H])([H])C([H])([H])[H]	oily	fruity	pear
Butyl-5-ketodioxane	O=C1OC([H])([H])[C@]([H])(OC1([H])[H])C([H])([H])C([H])([H])C([H])([H])C([H])([H])[H]	fruity	winey	creamy	peach	caramellic
Butyl-6-ketodioxane	O=C1O[C@@]([H])(C([H])([H])OC1([H])[H])C([H])([H])C([H])([H])C([H])([H])C([H])([H])[H]	fruity	winey	creamy	peach	caramellic
Butyl-acetolactate	O=C(O[C@]([H])(C(=O)OC([H])([H])C([H])([H])C([H])([H])C([H])([H])[H])C([H])([H])[H])C([H])([H])[H]	fruity	milky	creamy
Butyl-angelate	O=C(OC([H])([H])C([H])([H])C([H])([H])C([H])([H])[H])C(=C([H])C([H])([H])[H])C([H])([H])[H]	sweet	herbal	winey	caramellic	chamomile
Butyl-but-2-enoate	O=C(OC([H])([H])C([H])([H])C([H])([H])C([H])([H])[H])C([H])=C([H])C([H])([H])[H]	sweet	fruity	pineapple	rummy	cognac	apple
Butyl-butyryllactate	O=C(OC([H])([H])C([H])([H])C([H])([H])C([H])([H])[H])[C@@]([H])(OC(=O)C([H])([H])C([H])([H])C([H])([H])[H])C([H])([H])[H]	sweet	sour	fruity	milky	buttery	bready
Butyl-deca-2-4-dienoate	O=C(OC([H])([H])C([H])([H])C([H])([H])C([H])([H])[H])C([H])=C([H])C([H])=C([H])C([H])([H])C([H])([H])C([H])([H])C([H])([H])C([H])([H])[H]	pear
Butyl-ethyl-malonate	O=C(OC([H])([H])C([H])([H])[H])C([H])([H])C(=O)OC([H])([H])C([H])([H])C([H])([H])C([H])([H])[H]	oily	green	fruity
Butyl-methylbutenethioate	O=C([S][C@@]([H])(C([H])([H])C([H])([H])[H])C([H])([H])[H])C([H])=C(C([H])([H])[H])C([H])([H])[H]	sulfurous	green	herbal	cheesy	tropical	fruity
Butyl-O-butyrylglycollate	O=C(OC([H])([H])C(=O)OC([H])([H])C([H])([H])C([H])([H])C([H])([H])[H])C([H])([H])C([H])([H])C([H])([H])[H]	creamy	fatty	dairy	waxy	fruity
Butyldimethylthiazoline	[H]C([H])([H])[C@@]([H])([C@@]1([H])[S][C@@]([H])(C(=N1)C([H])([H])[H])C([H])([H])[H])C([H])([H])C([H])([H])[H]	herbal	vegetable	nutty	chocolate	roasted
Butylthioethane	[H]C([H])([H])C([H])([H])[S]C([H])([H])C([H])([H])C([H])([H])C([H])([H])[H]	sulfurous	green	herbal	alliaceous	meaty
Campholene-acetate	O=C(OC([H])([H])C([H])([H])[C@]1([H])C(/C(=C(/[H])C1([H])[H])C([H])([H])[H])(C([H])([H])[H])C([H])([H])[H])C([H])([H])[H]	fruity	berry	woody	floral
Carvomenthone	O=C1C([H])([H])[C@]([H])(C([H])(C([H])([H])[H])C([H])([H])[H])C([H])([H])C([H])([H])[C@@]1([H])C([H])([H])[H]	minty
Carvone-acetate	O=C1/C(=C(/[H])C([H])([H])[C@@]([H])(C(=C([H])[H])C([H])([H])OC(=O)C([H])([H])[H])C1([H])[H])C([H])([H])[H]	minty	herbal	fruity
Carvone-oxide	O=C2[C@@]1(O[C@]1([H])C([H])([H])[C@]([H])(C(=C([H])[H])C([H])([H])[H])C2([H])[H])C([H])([H])[H]	minty	ethereal
Carvyl-acetate	O=C(O[C@]1([H])C(=C([H])C([H])([H])[C@]([H])(C(=C([H])[H])C([H])([H])[H])C1([H])[H])C([H])([H])[H])C([H])([H])[H]	green	sour	fruity	minty
Carvyl-isovalerate-isomere1	O=C(O[C@]1([H])C(=C([H])C([H])([H])[C@]([H])(C(=C([H])[H])C([H])([H])[H])C1([H])[H])C([H])([H])[H])C([H])([H])C([H])(C([H])([H])[H])C([H])([H])[H]	sweet	herbal	fruity	minty
Carvyl-isovalerate-isomere2	O=C(O[C@]1([H])C(=C([H])C([H])([H])[C@@]([H])(C(=C([H])[H])C([H])([H])[H])C1([H])[H])C([H])([H])[H])C([H])([H])C([H])(C([H])([H])[H])C([H])([H])[H]	sweet	herbal	fruity	minty
Carvyl-propionate-isomere1	O=C(O[C@]1([H])C(=C([H])C([H])([H])[C@]([H])(C(=C([H])[H])C([H])([H])[H])C1([H])[H])C([H])([H])[H])C([H])([H])C([H])([H])[H]	sweet	minty	fruity
Carvyl-propionate-isomere2	O=C(O[C@]1([H])C(=C([H])C([H])([H])[C@@]([H])(C(=C([H])[H])C([H])([H])[H])C1([H])[H])C([H])([H])[H])C([H])([H])C([H])([H])[H]	sweet	minty	fruity
Caryophyllene-alcohol	[H][C@@]12C([H])([H])C([H])([H])[C@@]3(C([H])([H])C([H])([H])C([H])([H])[C@](O[H])([C@]1([H])C([H])([H])C2(C([H])([H])[H])C([H])([H])[H])C3([H])[H])C([H])([H])[H]	warm	dry	woody	spicy	clove
Caryophyllene	[H][C@@]12C(C([H])([H])[C@@]1([H])C(=C([H])[H])C([H])([H])C([H])([H])C([H])=C(C([H])([H])C2([H])[H])C([H])([H])[H])(C([H])([H])[H])C([H])([H])[H]	woody	spicy	dry
Catechol	[H]O/C1=C(\O[H])C([H])=C([H])C([H])=C1[H]	sweet	phenolic	burnt
Cedrol	[H][C@@]12C([H])([H])C([H])([H])[C@]([H])([C@]13C([H])([H])[C@]([H])(C2(C([H])([H])[H])C([H])([H])[H])[C@@](O[H])(C([H])([H])C3([H])[H])C([H])([H])[H])C([H])([H])[H]	woody	clean	cedar
Celery-ketone	O=C1C([H])=C(C([H])([H])[C@]([H])(C1([H])[H])C([H])([H])C([H])([H])C([H])([H])[H])C([H])([H])[H]	herbal	spicy	celery
Cinnamyl-tiglate	O=C(OC([H])([H])C([H])=C([H])C1=C([H])C([H])=C([H])C([H])=C1[H])C(=C([H])C([H])([H])[H])C([H])([H])[H]	sweet	floral	herbal	balsamic
cis-1-5-Octadien-3-ol	[H]C([H])([H])C([H])([H])C([H])([H])C([H])=C([H])C([H])([H])[C@]([H])(O[H])C([H])=C([H])[H]	earthy	mushroom
cis-1-Methylhex-3-enyl-acetate	O=C(O[C@]([H])(C([H])([H])C([H])=C([H])C([H])([H])C([H])([H])[H])C([H])([H])[H])C([H])([H])[H]	green	fruity
cis-2-Heptenyl-acetate	O=C(OC([H])([H])C([H])=C([H])C([H])([H])C([H])([H])C([H])([H])C([H])([H])[H])C([H])([H])[H]	green	fruity	fatty	waxy
cis-2-trans-4-cis-7-Decatrienal	O=C([H])C([H])=C([H])C([H])=C([H])C([H])([H])C([H])=C([H])C([H])([H])C([H])([H])[H]	oily	fatty	fishy
cis-3-cis-6-Nonadienol	[H]/C(=C(\[H])C([H])([H])C([H])([H])[H])C([H])([H])C([H])=C([H])C([H])([H])C([H])([H])O[H]	fresh	melon
cis-3-Hexenal-diethyl-acetal	[H]C(OC([H])([H])C([H])([H])[H])(OC([H])([H])C([H])([H])[H])C([H])([H])C([H])=C([H])C([H])([H])C([H])([H])[H]	herbal	green	apple	spicy
cis-3-Hexenoic-acid	O=C(O[H])C([H])([H])C([H])=C([H])C([H])([H])C([H])([H])[H]	cheesy	fruity
cis-3-Hexenyl-2-oxopropionate	O=C(OC([H])([H])C([H])([H])C([H])=C([H])C([H])([H])C([H])([H])[H])C(=O)C([H])([H])[H]	green	spicy	caramellic
cis-3-Hexenyl-anisate	O=C(OC([H])([H])C([H])([H])C([H])=C([H])C([H])([H])C([H])([H])[H])C1=C([H])C([H])=C(OC([H])([H])[H])C([H])=C1[H]	green	fruity	floral	anisic
cis-3-Hexenyl-anthranilate	O=C(OC([H])([H])C([H])([H])C([H])=C([H])C([H])([H])C([H])([H])[H])C1=C(C([H])=C([H])C([H])=C1[H])N([H])[H]	sweet	fruity	grape
cis-3-Hexenyl-butyrate	O=C(OC([H])([H])C([H])([H])C([H])=C([H])C([H])([H])C([H])([H])[H])C([H])([H])C([H])([H])C([H])([H])[H]	green	fruity	winey	buttery
cis-3-Hexenyl-cis-3-hexenoate	O=C(OC([H])([H])C([H])([H])C([H])=C([H])C([H])([H])C([H])([H])[H])C([H])([H])C([H])=C([H])C([H])([H])C([H])([H])[H]	pear	melon
cis-3-Hexenyl-isobutyrate	O=C(OC([H])([H])C([H])([H])C([H])=C([H])C([H])([H])C([H])([H])[H])C([H])(C([H])([H])[H])C([H])([H])[H]	green	fruity	apple	pear
cis-3-Hexenyl-lactate	O=C(OC([H])([H])C([H])([H])C([H])=C([H])C([H])([H])C([H])([H])[H])[C@@]([H])(O[H])C([H])([H])[H]	fresh	green
cis-3-Hexenyl-methyl-carbonate	O=C(OC([H])([H])C([H])([H])C([H])=C([H])C([H])([H])C([H])([H])[H])OC([H])([H])[H]	green	violet	fruity
cis-3-Hexenyl-propanoate	O=C(OC([H])([H])C([H])([H])C([H])=C([H])C([H])([H])C([H])([H])[H])C([H])([H])C([H])([H])[H]	sweet	green	waxy	vegetable
cis-3-Hexenyl-salicylate	O=C(OC([H])([H])C([H])([H])C([H])=C([H])C([H])([H])C([H])([H])[H])C1=C(O[H])C([H])=C([H])C([H])=C1[H]	sweet	green	woody	balsamic	floral
cis-3-Hexenyl-tiglate	O=C(OC([H])([H])C([H])([H])C([H])=C([H])C([H])([H])C([H])([H])[H])C(=C([H])C([H])([H])[H])C([H])([H])[H]	fresh	green	earthy	fruity
cis-3-Hexenyl-trans-2-butenoate	O=C(OC([H])([H])C([H])([H])C([H])=C([H])C([H])([H])C([H])([H])[H])C([H])=C([H])C([H])([H])[H]	green	fruity	apple	tropical
cis-3-Hexenyl-trans-2-hexenoate	O=C(OC([H])([H])C([H])([H])C([H])=C([H])C([H])([H])C([H])([H])[H])C([H])=C([H])C([H])([H])C([H])([H])C([H])([H])[H]	green	fruity	pear	melon
cis-3-Hexenyl-valerate	O=C(OC([H])([H])C([H])([H])C([H])=C([H])C([H])([H])C([H])([H])[H])C([H])([H])C([H])([H])C([H])([H])C([H])([H])[H]	green	buttery	tropical	fruity
cis-3-trans-6-Nonadienol	[H]/C(=C(\[H])C([H])([H])C([H])([H])O[H])C([H])([H])C([H])=C([H])C([H])([H])C([H])([H])[H]	green	fatty	cucumber	melon	fishy
cis-4-Decenyl-acetate	[H]C([H])(C([H])([H])C([H])([H])[H])C([H])([H])C([H])([H])C([H])([H])C([H])=C([H])C([H])([H])C([H])([H])OC(=O)C([H])([H])[H]	fruity	waxy	fatty	floral	citrus
cis-4-Dodecenal	[H]C([H])(C([H])([H])C([H])([H])[H])C([H])([H])C([H])([H])C([H])([H])C([H])([H])C([H])=C([H])C([H])([H])C([H])([H])C([H])([H])O[H]	fishy	citrus
cis-4-Hepten-1-ol	[H]C([H])([H])C([H])([H])C([H])=C([H])C([H])([H])C([H])([H])C([H])([H])O[H]	creamy	green	fruity
cis-4-Hexenal	O=C([H])C([H])([H])C([H])([H])C([H])=C([H])C([H])([H])[H]	green	creamy	onion	meaty	potato
cis-4-Hexenyl-acetate	O=C(OC([H])([H])C([H])([H])C([H])([H])C([H])=C([H])C([H])([H])[H])C([H])([H])[H]	green	fruity
cis-5-Octenal	O=C([H])C([H])([H])C([H])([H])C([H])([H])C([H])=C([H])C([H])([H])C([H])([H])[H]	cucumber
cis-5-Octenyl-propionate	O=C(OC([H])([H])C([H])([H])C([H])([H])C([H])([H])C([H])=C([H])C([H])([H])C([H])([H])[H])C([H])([H])C([H])([H])[H]	green	waxy	fruity	apple	pineapple	banana
cis-6-Nonen-1-ol	[H]OC([H])([H])C([H])([H])C([H])([H])C([H])([H])C([H])([H])C([H])=C([H])C([H])([H])C([H])([H])[H]	waxy	melon
cis-6-Nonenyl-acetate	O=C(OC([H])([H])C([H])([H])C([H])([H])C([H])([H])C([H])([H])C([H])=C([H])C([H])([H])C([H])([H])[H])C([H])([H])[H]	green	waxy	fatty	melon
cis-Butyl-3-hexenoate	O=C(OC([H])([H])C([H])([H])C([H])([H])C([H])([H])[H])C([H])([H])C([H])=C([H])C([H])([H])C([H])([H])[H]	fruity	pear	green
cis-Undeca-1-5-dien-3-ol	[H]/C(=C(\[H])C([H])([H])C([H])([H])C([H])([H])C([H])([H])C([H])([H])[H])C([H])([H])[C@]([H])(O[H])C([H])=C([H])[H]	metallic	fatty	fishy	mushroom
Citral-diethyl-acetal	[H]/C(=C(\C([H])([H])C([H])([H])C([H])=C(C([H])([H])[H])C([H])([H])[H])C([H])([H])[H])C([H])(OC([H])([H])C([H])([H])[H])OC([H])([H])C([H])([H])[H]	fresh	green	oily	citrus
Citral-propylene-glycol-acetal	[H]/C(=C(\C([H])([H])[H])C([H])([H])[H])C([H])([H])C([H])([H])C(=C([H])[C@]1([H])OC([H])([H])[C@@]([H])(O1)C([H])([H])[H])C([H])([H])[H]	sweet	citrus	lemon
Citronellyl-dodecanoate	O=C(OC([H])([H])C([H])([H])[C@@]([H])(C([H])([H])C([H])([H])C([H])=C(C([H])([H])[H])C([H])([H])[H])C([H])([H])[H])C([H])([H])C([H])([H])C([H])([H])C([H])([H])C([H])([H])C([H])([H])C([H])([H])C([H])([H])C([H])([H])C([H])([H])C([H])([H])[H]	floral	waxy
Citronellyl-hexanoate	O=C(OC([H])([H])C([H])([H])[C@@]([H])(C([H])([H])C([H])([H])C([H])=C(C([H])([H])[H])C([H])([H])[H])C([H])([H])[H])C([H])([H])C([H])([H])C([H])([H])C([H])([H])C([H])([H])[H]	floral	apple	pear	pineapple	fruity	rose
Citronellyl-isobutyrate	O=C(OC([H])([H])C([H])([H])[C@]([H])(C([H])([H])[H])C([H])([H])C([H])([H])C([H])=C(C([H])([H])[H])C([H])([H])[H])C([H])(C([H])([H])[H])C([H])([H])[H]	sweet	fruity	rose
Citronellyl-isovalerate	O=C(OC([H])([H])C([H])([H])[C@@]([H])(C([H])([H])[H])C([H])([H])C([H])([H])C([H])=C(C([H])([H])[H])C([H])([H])[H])C([H])([H])C([H])(C([H])([H])[H])C([H])([H])[H]	warm	rose	herbal	chamomile	tobacco
Citronellyl-propionate	O=C(OC([H])([H])C([H])([H])[C@]([H])(C([H])([H])C([H])([H])C([H])=C(C([H])([H])[H])C([H])([H])[H])C([H])([H])[H])C([H])([H])C([H])([H])[H]	fruity	sweet	rose	berry
Citronellyl-tiglate	O=C(OC([H])([H])C([H])([H])[C@@]([H])(C([H])([H])C([H])([H])C([H])=C(C([H])([H])[H])C([H])([H])[H])C([H])([H])[H])C(=C([H])C([H])([H])[H])C([H])([H])[H]	leafy	rose	geranium
Cryptone	O=C1C([H])=C([H])[C@]([H])(C([H])([H])C1([H])[H])C([H])(C([H])([H])[H])C([H])([H])[H]	woody	minty	herbal
Cyclogeranyl-acetate	O=C(OC([H])([H])C1=C(C([H])([H])C([H])([H])C([H])([H])C1(C([H])([H])[H])C([H])([H])[H])C([H])([H])[H])C([H])([H])[H]	herbal	fruity	berry
Cycloheptadecaenone	O=C1C([H])([H])C([H])([H])C([H])([H])C([H])([H])C([H])([H])C([H])([H])C([H])([H])C([H])=C([H])C([H])([H])C([H])([H])C([H])([H])C([H])([H])C([H])([H])C([H])([H])C1([H])[H]	sweet	animal	musk
Cycloionone	[H]C2([H])[C@@]1(O/C(=C(/[H])C([H])=C1C(C([H])([H])C2([H])[H])(C([H])([H])[H])C([H])([H])[H])C([H])([H])[H])C([H])([H])[H]	fruity	woody	raspberry
Cyclopentanol	[H]C1([H])C([H])([H])C([H])(O[H])C([H])([H])C1([H])[H]	ethereal	fermented
Cyclotetradecanone	O=C1C([H])([H])C([H])([H])C([H])([H])C([H])([H])C([H])([H])C([H])([H])C([H])([H])C([H])([H])C([H])([H])C([H])([H])C([H])([H])C([H])([H])C1([H])[H]	musk
d-Menthol	[H]C1([H])[C@@]([H])(C([H])([H])[C@@]([H])(O[H])[C@@]([H])(C1([H])[H])C([H])(C([H])([H])[H])C([H])([H])[H])C([H])([H])[H]	cooling	musty	minty
D-Sorbitol	[H]OC([H])([H])[C@@]([H])(O[H])[C@]([H])(O[H])[C@@]([H])(O[H])[C@@]([H])(O[H])C([H])([H])O[H]	odorless
D-Xylose	O=C([H])[C@@]([H])(O[H])[C@]([H])(O[H])[C@@]([H])(O[H])C([H])([H])O[H]	odorless
Decenolactone-cis	[H][C@]1(OC(=O)C([H])([H])C1([H])[H])C([H])([H])C([H])([H])C([H])=C([H])C([H])([H])C([H])([H])[H]	fruity	floral	green	creamy	sweet	juicy	peach	tropical
Dehydromenthofurolactone	O=C1OC=2/C(=C1/C([H])([H])[H])C([H])([H])C([H])([H])[C@]([H])(C=2[H])C([H])([H])[H]	coumarinic
delta-2-Dodecenolactone	O=C1O[C@]([H])(C([H])([H])C([H])=C1[H])C([H])([H])C([H])([H])C([H])([H])C([H])([H])C([H])([H])C([H])([H])C([H])([H])[H]	coconut	buttery	dairy
delta-Damascone	O=C(C([H])=C([H])C([H])([H])[H])[C@@]1([H])C(C([H])([H])C([H])=C([H])[C@@]1([H])C([H])([H])[H])(C([H])([H])[H])C([H])([H])[H]	rose	fruity
delta-Heptalactone	O=C1O[C@]([H])(C([H])([H])C([H])([H])C1([H])[H])C([H])([H])C([H])([H])[H]	lactonic	coconut	coumarinic
delta-Hexalactone	O=C1O[C@]([H])(C([H])([H])[H])C([H])([H])C([H])([H])C1([H])[H]	coumarinic	coconut	creamy	chocolate
delta-Nonalactone	O=C1O[C@@]([H])(C([H])([H])C([H])([H])C1([H])[H])C([H])([H])C([H])([H])C([H])([H])C([H])([H])[H]	sweet	oily	fatty	coconut
delta-Octalactone	O=C1O[C@@]([H])(C([H])([H])C([H])([H])C1([H])[H])C([H])([H])C([H])([H])C([H])([H])[H]	coumarinic	coconut
delta-Tetradecalactone	O=C1O[C@@]([H])(C([H])([H])C([H])([H])C1([H])[H])C([H])([H])C([H])([H])C([H])([H])C([H])([H])C([H])([H])C([H])([H])C([H])([H])C([H])([H])C([H])([H])[H]	fatty	creamy	sweet	buttery
delta-Tridecalactone	O=C1O[C@]([H])(C([H])([H])C([H])([H])C1([H])[H])C([H])([H])C([H])([H])C([H])([H])C([H])([H])C([H])([H])C([H])([H])C([H])([H])C([H])([H])[H]	fatty	dairy	buttery
Di-isoamyl-thiomalate	O=C([S]C([H])([H])C([H])([H])C([H])(C([H])([H])[H])C([H])([H])[H])[C@@]([H])(O[H])C([H])([H])C(=O)[S]C([H])([H])C([H])([H])C([H])(C([H])([H])[H])C([H])([H])[H]	fermented	bready
Di-isopropyltrithiolane	[H]C([H])([H])C([H])(C([H])([H])[H])[C@]1([H])[S][C@@]([H])([S][S]1)C([H])(C([H])([H])[H])C([H])([H])[H]	garlic	sulfurous	nutty	cooked
Diallyl-heptasulfide	[H]C([H])=C([H])C([H])([H])[S][S][S][S][S][S][S]C([H])([H])C([H])=C([H])[H]	sulfurous	cooked	onion	garlic
Diallyl-hexasulfide	[H]C([H])=C([H])C([H])([H])[S][S][S][S][S][S]C([H])([H])C([H])=C([H])[H]	sulfurous	cooked	onion	garlic
Diallyl-pentasulfide	[H]C([H])=C([H])C([H])([H])[S][S][S][S][S]C([H])([H])C([H])=C([H])[H]	sulfurous	cooked	onion	garlic
Dibutyl-trisulfide	[H]C([H])([H])C([H])([H])C([H])([H])C([H])([H])[S][S][S]C([H])([H])C([H])([H])C([H])([H])C([H])([H])[H]	cooked	onion	garlic
Diethoxybutanone	O=C(C(OC([H])([H])C([H])([H])[H])(OC([H])([H])C([H])([H])[H])C([H])([H])[H])C([H])([H])[H]	ethereal	rummy	brandy	buttery	fruity
Diethyl-carbonate	O=C(OC([H])([H])C([H])([H])[H])OC([H])([H])C([H])([H])[H]	fresh	ethereal
Diethyl-malate	O=C(OC([H])([H])C([H])([H])[H])C([H])([H])[C@@]([H])(O[H])C(=O)OC([H])([H])C([H])([H])[H]	winey	fruity	apple
Dihydro-2-5-dimethylcyclopentapyrazine	[H]/C1=N/C2=C(/N=C1/C([H])([H])[H])C([H])([H])C([H])([H])[C@@]2([H])C([H])([H])[H]	nutty	roasted	earthy	musty
Dihydro-5-6-dimethylcyclopentapyrazine	[H]/C1=N/C2=C(/N=C1/C([H])([H])[H])C([H])([H])C([H])([H])[C@]2([H])C([H])([H])[H]	nutty	roasted	earthy	musty
Dihydro-5-7-dimethylcyclopentapyrazine	[H]C=1N=C2C(=NC=1[H])[C@]([H])(C([H])([H])[C@@]2([H])C([H])([H])[H])C([H])([H])[H]	nutty	roasted	earthy	musty
Dihydro-alpha-ionone	O=C(C([H])([H])C([H])([H])[C@]1([H])C(=C([H])C([H])([H])C([H])([H])C1(C([H])([H])[H])C([H])([H])[H])C([H])([H])[H])C([H])([H])[H]	woody	fruity	orris	violet	raspberry
Dihydrocarveol	[H]C([H])([H])C(=C([H])[H])[C@]1([H])C([H])([H])[C@]([H])(O[H])[C@]([H])(C([H])([H])C1([H])[H])C([H])([H])[H]	sweet	woody	cumin	floral
Dihydrocarvone	O=C1C([H])([H])[C@@]([H])(C(=C([H])[H])C([H])([H])[H])C([H])([H])C([H])([H])[C@]1([H])C([H])([H])[H]	minty	bready
Dihydrocarvyl-acetate	[H]C1([H])[C@@]([H])(C(=C([H])[H])C([H])([H])[H])C([H])([H])C([H])([H])[C@@]([H])([C@]1([H])OC(=O)C([H])([H])[H])C([H])([H])[H]	sweet	minty	floral	rose
Dihydroconiferaldehyde	O=C([H])C([H])([H])C([H])([H])C1=C([H])C(OC([H])([H])[H])=C(O[H])C([H])=C1[H]	sweet	aromatic	vanilla	spicy
Dihydromyrcenol	[H]C([H])(C(O[H])(C([H])([H])[H])C([H])([H])[H])C([H])([H])C([H])([H])[C@@]([H])(C([H])=C([H])[H])C([H])([H])[H]	fresh	citrus
Dihydrotriethyldithiazine	[H]N1[C@@]([H])([S][C@@]([H])([S][C@]1([H])C([H])([H])C([H])([H])[H])C([H])([H])C([H])([H])[H])C([H])([H])C([H])([H])[H]	sulfurous	meaty
Dihydrotrisisobutyldithiazine	[H]C([H])([H])C([H])(C([H])([H])[C@]1([H])[S][C@]([H])([S][C@]([H])(N1[H])C([H])([H])C([H])(C([H])([H])[H])C([H])([H])[H])C([H])([H])C([H])(C([H])([H])[H])C([H])([H])[H])C([H])([H])[H]	meaty	roasted
Dimethylacetylcyclohexene	O=C(C([H])([H])[H])[C@@]1(C([H])([H])[H])C([H])([H])C([H])([H])C(=C([H])C1([H])[H])C([H])([H])[H]	herbal	minty
Dimethylbenzofuranone	O=C2OC=1/C(=C(/[H])C([H])=C(C=1[H])C([H])([H])[H])[C@@]2([H])C([H])([H])[H]	sweet	coumarinic
Dimethyldihydroxydithiane	[H]C1([H])[S][C@@](O[H])(C([H])([H])[S][C@@]1(O[H])C([H])([H])[H])C([H])([H])[H]	garlic	onion	sulfurous	meaty
Dimethylisobutylthiazoline	[H][C@]1(N=C([C@@]([H])([S]1)C([H])([H])[H])C([H])([H])[H])C([H])([H])C([H])(C([H])([H])[H])C([H])([H])[H]	sweet	roasted	meaty	nutty	chocolate	green	vegetable
Dimethylundecanone	O=C(C([H])([H])C([H])([H])C([H])([H])[C@@]([H])(C([H])([H])C([H])([H])C([H])([H])C([H])(C([H])([H])[H])C([H])([H])[H])C([H])([H])[H])C([H])([H])[H]	sweet	herbal	floral	fruity	hay
Dipentyl-sulfide	[H]C([H])([H])C([H])([H])C([H])([H])C([H])([H])C([H])([H])[S]C([H])([H])C([H])([H])C([H])([H])C([H])([H])C([H])([H])[H]	sulfurous	alliaceous	green	herbal	cooked
Disodium-guanylate	[H][C@@]1(O[H])[C@]([H])(O[C@@]([H])([C@]1([H])O[H])C([H])([H])O[P](=O)(O[Na])O[Na])N2C([H])=NC3=C2N=C(N([H])C3=O)N([H])[H]	meaty
Disodium-inosinate	[H][C@@]1(O[H])[C@]([H])(O[C@@]([H])([C@]1([H])O[H])C([H])([H])O[P](=O)(O[Na])O[Na])N2C([H])=NC3=C2/N=C(/[H])N([H])C3=O	meaty
dl-Camphor	O=C2[C@]1(C([H])([H])C([H])([H])[C@]([H])(C1(C([H])([H])[H])C([H])([H])[H])C2([H])[H])C([H])([H])[H]	minty	cooling	camphoreous
DL-Valine	O=C(O[H])[C@]([H])(N([H])[H])C([H])(C([H])([H])[H])C([H])([H])[H]	odorless
E-1-oxo-2decenylpiperidine	O=C(N1C([H])([H])C([H])([H])C([H])([H])C([H])([H])C1([H])[H])C([H])=C([H])C([H])([H])C([H])([H])C([H])([H])C([H])([H])C([H])([H])C([H])([H])C([H])([H])C([H])([H])C([H])([H])[H]	peppery
E-2-Octenylcyclopentanone	O=C1[C@@]([H])(C([H])([H])C([H])([H])C1([H])[H])C([H])([H])C([H])=C([H])C([H])([H])C([H])([H])C([H])([H])C([H])([H])C([H])([H])[H]	fruity	apple	melon	creamy	waxy	peach
endo-Bornyl-acetate	O=C(O[C@@]1([H])[C@@]2(C([H])([H])[H])C(C([H])([H])[H])(C([H])([H])[H])[C@@]([H])(C1([H])[H])C([H])([H])C2([H])[H])C([H])([H])[H]	sweet	herbal	pine
endo-Bornyl-butyrate	O=C(O[C@@]1([H])[C@]2(C([H])([H])[H])C(C([H])([H])[H])(C([H])([H])[H])[C@]([H])(C1([H])[H])C([H])([H])C2([H])[H])C([H])([H])C([H])([H])C([H])([H])[H]	fruity	herbal	woody	pine
endo-Bornyl-formate	O=C([H])O[C@]1([H])[C@@]2(C([H])([H])[H])C(C([H])([H])[H])(C([H])([H])[H])[C@@]([H])(C1([H])[H])C([H])([H])C2([H])[H]	green	earthy	pine
epsilon-Decalactone	O=C1O[C@]([H])(C([H])([H])C([H])([H])C([H])([H])C1([H])[H])C([H])([H])C([H])([H])C([H])([H])C([H])([H])[H]	caramellic	coconut	nutty
epsilon-Dodecalactone	O=C1O[C@]([H])(C([H])([H])C([H])([H])C([H])([H])C1([H])[H])C([H])([H])C([H])([H])C([H])([H])C([H])([H])C([H])([H])C([H])([H])[H]	peach	milky	fatty
Erythorbic-acid	O=C1O[C@]([H])(C(O[H])=C1O[H])[C@@]([H])(O[H])C([H])([H])O[H]	odorless
Ethyl-2-4-dioxohexanoate	O=C(OC([H])([H])C([H])([H])[H])C(O[H])=C([H])C(=O)C([H])([H])C([H])([H])[H]	fruity	burnt	sugar
Ethyl-2-4-hexadienoate	O=C(OC([H])([H])C([H])([H])[H])C([H])=C([H])C([H])=C([H])C([H])([H])[H]	fruity	tropical
Ethyl-2-acetoxypropionate	O=C(O[C@]([H])(C(=O)OC([H])([H])C([H])([H])[H])C([H])([H])[H])C([H])([H])[H]	fruity	dairy	caramellic	rummy
Ethyl-2-acetylbutyrate	O=C(OC([H])([H])C([H])([H])[H])[C@]([H])(C(=O)C([H])([H])[H])C([H])([H])C([H])([H])[H]	fruity	sweet	apple
Ethyl-2-ethyl-3-phenylpropanoate	O=C(OC([H])([H])C([H])([H])[H])[C@]([H])(C([H])([H])C1=C([H])C([H])=C([H])C([H])=C1[H])C([H])([H])C([H])([H])[H]	sweet	green	fruity
Ethyl-2-heptenoate	O=C(OC([H])([H])C([H])([H])[H])C([H])=C([H])C([H])([H])C([H])([H])C([H])([H])C([H])([H])[H]	green	fruity
Ethyl-2-mercaptoacetate	O=C(OC([H])([H])C([H])([H])[H])C([H])([H])[S][H]	alliaceous	sulfurous	green	fruity
Ethyl-2-mercaptopropionate	O=C(OC([H])([H])C([H])([H])[H])[C@]([H])([S][H])C([H])([H])[H]	alliaceous	sulfurous	meaty	herbal	tropical
Ethyl-2-methyl-3-4-pentadienoate	O=C(OC([H])([H])C([H])([H])[H])[C@@]([H])(C([H])=C=C([H])[H])C([H])([H])[H]	fruity	berry	pear	tropical
Ethyl-2-methyl-4-pentenoate	O=C(OC([H])([H])C([H])([H])[H])[C@]([H])(C([H])([H])C([H])=C([H])[H])C([H])([H])[H]	pineapple
Ethyl-2-methyl-cis-3-pentenoate	O=C(OC([H])([H])C([H])([H])[H])[C@@]([H])(C([H])=C([H])C([H])([H])[H])C([H])([H])[H]	sweet	fruity	pineapple	strawberry
Ethyl-2-methyldithiopropionate	O=C(OC([H])([H])C([H])([H])[H])[C@@]([H])([S][S]C([H])([H])[H])C([H])([H])[H]	sulfurous	green	onion	fruity	pineapple
Ethyl-2-methylpentanoate	O=C(OC([H])([H])C([H])([H])[H])[C@@]([H])(C([H])([H])C([H])([H])C([H])([H])[H])C([H])([H])[H]	pineapple	fruity	green	melon	waxy
Ethyl-2-phenylpropionate	O=C(OC([H])([H])C([H])([H])[H])[C@]([H])(C1=C([H])C([H])=C([H])C([H])=C1[H])C([H])([H])[H]	sweet	floral	honey
Ethyl-3-acetoxy-2-methylbutyrate	O=C(O[C@]([H])([C@]([H])(C(=O)OC([H])([H])C([H])([H])[H])C([H])([H])[H])C([H])([H])[H])C([H])([H])[H]	apple	pineapple	tropical	fruity
Ethyl-3-acetoxyhexanoate	O=C(OC([H])([H])C([H])([H])[H])C([H])([H])[C@]([H])(OC(=O)C([H])([H])[H])C([H])([H])C([H])([H])C([H])([H])[H]	fruity	green
Ethyl-3-acetoxyoctanoate	O=C(OC([H])([H])C([H])([H])[H])C([H])([H])[C@@]([H])(OC(=O)C([H])([H])[H])C([H])([H])C([H])([H])C([H])([H])C([H])([H])C([H])([H])[H]	winey	tropical	fruity
Ethyl-3-hydroxybutyrate	O=C(OC([H])([H])C([H])([H])[H])C([H])([H])[C@@]([H])(O[H])C([H])([H])[H]	fresh	fruity	grape
Ethyl-3-mercaptobutyrate-R	O=C(OC([H])([H])C([H])([H])[H])C([H])([H])[C@]([H])([S][H])C([H])([H])[H]	green	tropical	sweet	grape	fruity
Ethyl-3-mercaptobutyrate-S	O=C(OC([H])([H])C([H])([H])[H])C([H])([H])[C@@]([H])([S][H])C([H])([H])[H]	green	tropical	sweet	grape	fruity
Ethyl-3-methylcrotonate	O=C(OC([H])([H])C([H])([H])[H])C([H])=C(C([H])([H])[H])C([H])([H])[H]	sweet	fruity	apple	chamomile	caramellic
Ethyl-3-methylpentanoate	O=C(OC([H])([H])C([H])([H])[H])C([H])([H])[C@@]([H])(C([H])([H])C([H])([H])[H])C([H])([H])[H]	fruity	pineapple
Ethyl-3-methylthio-2-methylpropionate	O=C(OC([H])([H])C([H])([H])[H])[C@]([H])(C([H])([H])[S]C([H])([H])[H])C([H])([H])[H]	alliaceous	tropical	green
Ethyl-3-methylthiobutyrate	O=C(OC([H])([H])C([H])([H])[H])C([H])([H])[C@]([H])([S]C([H])([H])[H])C([H])([H])[H]	sulfurous	tropical	fruity	vegetable	cheesy
Ethyl-3-phenylglycidate	O=C(OC([H])([H])C([H])([H])[H])[C@@]1([H])O[C@]1([H])C2=C([H])C([H])=C([H])C([H])=C2[H]	fruity	berry	caramellic	sweet	strawberry
Ethyl-4-acetoxyoctanoate	O=C(OC([H])([H])C([H])([H])[H])C([H])([H])C([H])([H])[C@@]([H])(OC(=O)C([H])([H])[H])C([H])([H])C([H])([H])C([H])([H])C([H])([H])[H]	oily	winey	tropical	fruity
Ethyl-4-methylpent-3-enoate	O=C(OC([H])([H])C([H])([H])[H])C([H])([H])C([H])=C(C([H])([H])[H])C([H])([H])[H]	green	apple	fruity
Ethyl-aconitate-mixed-esters	O=C(O[H])C([H])([H])C(=C([H])C(=O)OC([H])([H])C([H])([H])[H])C(=O)O[H]	sweet	caramellic	fruity	winey	rummy
Ethyl-benzyl-acetoacetate	O=C([C@@]([H])(C(=O)OC([H])([H])C([H])([H])[H])C([H])([H])C1=C([H])C([H])=C([H])C([H])=C1[H])C([H])([H])[H]	balsamic	fruity	floral
Ethyl-cis-2-decenoate	O=C(OC([H])([H])C([H])([H])[H])C([H])=C([H])C([H])([H])C([H])([H])C([H])([H])C([H])([H])C([H])([H])C([H])([H])C([H])([H])[H]	pear	apple	green	waxy	fruity
Ethyl-cis-4-7-octadienoate	O=C(OC([H])([H])C([H])([H])[H])C([H])([H])C([H])([H])C([H])=C([H])C([H])([H])C([H])=C([H])[H]	fruity	pineapple	pear
Ethyl-cis-4-heptenoate	O=C(OC([H])([H])C([H])([H])[H])C([H])([H])C([H])([H])C([H])=C([H])C([H])([H])C([H])([H])[H]	fruity	waxy	green	oily	tropical
Ethyl-cis-4-octenoate	O=C(OC([H])([H])C([H])([H])[H])C([H])([H])C([H])([H])C([H])=C([H])C([H])([H])C([H])([H])C([H])([H])[H]	fruity	pear	pineapple
Ethyl-furfuracrylate	O=C(OC([H])([H])C([H])([H])[H])C([H])=C([H])C=1OC([H])=C([H])C=1[H]	fruity	caramellic	burnt
Ethyl-hydroxymethylbutyrate	O=C(OC([H])([H])C([H])([H])[H])[C@]([H])(C([H])([H])[H])[C@]([H])(O[H])C([H])([H])[H]	fruity
Ethyl-lactate	O=C(OC([H])([H])C([H])([H])[H])[C@@]([H])(O[H])C([H])([H])[H]	ethereal	rummy	buttery	milky
Ethyl-methylphenylglycidate	O=C(OC([H])([H])C([H])([H])[H])[C@]1([H])O[C@]1(/C2=C(\[H])C([H])=C([H])C([H])=C2[H])C([H])([H])[H]	fruity	sweet
Ethyl-O-butyryl-lactate	O=C(O[C@]([H])(C(=O)OC([H])([H])C([H])([H])[H])C([H])([H])[H])C([H])([H])C([H])([H])C([H])([H])[H]	sweet	sour	milky	buttery	bready	fruity	dairy	creamy
Ethyl-octadeca-9-12-15-trienoate	O=C(OC([H])([H])C([H])([H])[H])C([H])([H])C([H])([H])C([H])([H])C([H])([H])C([H])([H])C([H])([H])C([H])([H])C([H])=C([H])C([H])([H])C([H])=C([H])C([H])([H])C([H])=C([H])C([H])([H])C([H])([H])[H]	oily	fatty
Ethyl-octadeca-9-12-dienoate	O=C(OC([H])([H])C([H])([H])[H])C([H])([H])C([H])([H])C([H])([H])C([H])([H])C([H])([H])C([H])([H])C([H])([H])C([H])=C([H])C([H])([H])C([H])=C([H])C([H])([H])C([H])([H])C([H])([H])C([H])([H])C([H])([H])[H]	oily	fatty
Ethyl-propyl-sulfide	[H]C([H])([S]C([H])([H])C([H])([H])[H])C([H])([H])C([H])([H])[H]	cooked	vegetable	corn	onion
Ethyl-trans-2-dodecenoate	O=C(OC([H])([H])C([H])([H])[H])C([H])=C([H])C([H])([H])C([H])([H])C([H])([H])C([H])([H])C([H])([H])C([H])([H])C([H])([H])C([H])([H])C([H])([H])[H]	green	fatty	pear	melon
Ethyl-trans-2-methylbut-2-enoate	O=C(OC([H])([H])C([H])([H])[H])C(=C([H])C([H])([H])[H])C([H])([H])[H]	fruity	pear	apple	caramellic
Ethyl-trans-4-decenoate	O=C(OC([H])([H])C([H])([H])[H])C([H])([H])C([H])([H])C([H])=C([H])C([H])([H])C([H])([H])C([H])([H])C([H])([H])C([H])([H])[H]	fatty	waxy	green	pineapple	pear
Ethyl-trans-cis-2-4-decadienoate	O=C(OC([H])([H])C([H])([H])[H])C([H])=C([H])C([H])=C([H])C([H])([H])C([H])([H])C([H])([H])C([H])([H])C([H])([H])[H]	pear
Ethyl-vanillin-glucoside	O=C([H])C2=C([H])C(OC([H])([H])C([H])([H])[H])=C(O[C@@]1([H])O[C@@]([H])([C@@]([H])(O[H])[C@]([H])(O[H])[C@@]1([H])O[H])C([H])([H])O[H])C([H])=C2[H]	vanilla
Ethyldihydrocyclopentapyrazine	[H]C=1N=C2C(=NC=1[H])C([H])([H])C([H])([H])[C@]2([H])C([H])([H])C([H])([H])[H]	nutty	roasted	earthy	musty
Ethylene-sulfide	[H]C1([H])[S]C1([H])[H]	sulfurous	herbal
Ethylfuraneol	[H]C([H])([C@@]1([H])O/C(=C(/O[H])C1=O)C([H])([H])[H])C([H])([H])[H]	caramellic	bready	sweet	fruity
Ethylhexyl-tiglate	O=C(O[C@]([H])(C([H])([H])C([H])([H])C([H])([H])C([H])([H])C([H])([H])[H])C([H])([H])C([H])([H])[H])C(=C([H])C([H])([H])[H])C([H])([H])[H]	spicy	fruity
Fenchyl-acetate	O=C(O[C@]2([H])[C@]1(C([H])([H])C([H])([H])[C@]([H])(C1([H])[H])C2(C([H])([H])[H])C([H])([H])[H])C([H])([H])[H])C([H])([H])[H]	sweet	pine
Fraistone	O=C(OC([H])([H])C([H])([H])[H])C([H])([H])[C@]1(O[C@@]([H])(C([H])([H])O1)C([H])([H])[H])C([H])([H])[H]	fresh	fruity	apple	strawberry
Fumaric-acid	O=C(O[H])C([H])=C([H])C(=O)O[H]	odorless
Furaneol-butyrate	O=C1C(OC(=O)C([H])([H])C([H])([H])C([H])([H])[H])=C(O[C@@]1([H])C([H])([H])[H])C([H])([H])[H]	caramellic	strawberry	buttery
Furaneol	O=C1C(O[H])=C(O[C@]1([H])C([H])([H])[H])C([H])([H])[H]	fruity	caramellic	strawberry	pineapple
Furanmethylthiopentanone	O=C(C([H])([H])[C@]([H])([S]C([H])([H])C=1OC([H])=C([H])C=1[H])C([H])([H])[H])C([H])([H])[H]	cooked	burnt	meaty	roasted
Furfuryl-2-butenoate	O=C(OC([H])([H])C=1OC([H])=C([H])C=1[H])C([H])=C([H])C([H])([H])[H]	odorless
Furfuryl-2-methylbutanoate	O=C(OC([H])([H])C=1OC([H])=C([H])C=1[H])[C@@]([H])(C([H])([H])[H])C([H])([H])C([H])([H])[H]	odorless
Furfuryl-ethyl-sulfide	[H]/C1=C(\[H])O/C(=C1/[H])C([H])([H])[S]C([H])([H])C([H])([H])[H]	sulfurous	garlic	coffee
Furfuryl-methyl-trisulfide	[H]/C1=C(/OC([H])=C1[H])C([H])([H])[S][S][S]C([H])([H])[H]	pungent	roasted	cooked	coffee
Furfuryl-methylpropanone-disulfide	O=C([C@]([H])([S][S]C([H])([H])C=1OC([H])=C([H])C=1[H])C([H])([H])[H])C([H])([H])[H]	sulfurous	coffee	meaty
Furylbutanethione	[S]=C(C([H])([H])C([H])([H])C=1OC([H])=C([H])C=1[H])C([H])([H])[H]	coffee	meaty
gamma-2-Nonenolactone	O=C1O[C@]([H])(C([H])=C1[H])C([H])([H])C([H])([H])C([H])([H])C([H])([H])C([H])([H])[H]	coconut	fatty	coumarinic
gamma-3-Methylnonalactone	O=C1O[C@@]([H])([C@]([H])(C1([H])[H])C([H])([H])[H])C([H])([H])C([H])([H])C([H])([H])C([H])([H])C([H])([H])[H]	coconut	buttery
gamma-Dodec-6-en-lactone	O=C1O[C@]([H])(C([H])([H])C([H])=C([H])C([H])([H])C([H])([H])C([H])([H])C([H])([H])C([H])([H])[H])C([H])([H])C1([H])[H]	fatty	waxy	buttery
gamma-Ionone	O=C(C([H])=C([H])[C@]1([H])C(=C([H])[H])C([H])([H])C([H])([H])C([H])([H])C1(C([H])([H])[H])C([H])([H])[H])C([H])([H])[H]	floral	woody
gamma-Methylionone	O=C(/C(=C(\[H])[C@]1([H])C(=C([H])C([H])([H])C([H])([H])C1(C([H])([H])[H])C([H])([H])[H])C([H])([H])[H])C([H])([H])[H])C([H])([H])[H]	sweet	floral	violet	orris
Geraniol	[H]OC([H])([H])C([H])=C(C([H])([H])C([H])([H])C([H])=C(C([H])([H])[H])C([H])([H])[H])C([H])([H])[H]	sweet	floral	rose
Geranyl-2-ethylbutyrate	O=C(OC([H])([H])C([H])=C(C([H])([H])C([H])([H])C([H])=C(C([H])([H])[H])C([H])([H])[H])C([H])([H])[H])C([H])(C([H])([H])C([H])([H])[H])C([H])([H])C([H])([H])[H]	fruity	apple
Geranyl-hexanoate	O=C(OC([H])([H])C([H])=C(C([H])([H])C([H])([H])C([H])=C(C([H])([H])[H])C([H])([H])[H])C([H])([H])[H])C([H])([H])C([H])([H])C([H])([H])C([H])([H])C([H])([H])[H]	fruity	rose	pineapple
Geranyl-isovalerate	O=C(OC([H])([H])C([H])=C(C([H])([H])C([H])([H])C([H])=C(C([H])([H])[H])C([H])([H])[H])C([H])([H])[H])C([H])([H])C([H])(C([H])([H])[H])C([H])([H])[H]	fruity	apple	rose
Geranyl-octanoate	O=C(OC([H])([H])C([H])=C(C([H])([H])C([H])([H])C([H])=C(C([H])([H])[H])C([H])([H])[H])C([H])([H])[H])C([H])([H])C([H])([H])C([H])([H])C([H])([H])C([H])([H])C([H])([H])C([H])([H])[H]	herbal	rose	fruity
Geranyl-propionate	O=C(OC([H])([H])C([H])=C(C([H])([H])C([H])([H])C([H])=C(C([H])([H])[H])C([H])([H])[H])C([H])([H])[H])C([H])([H])C([H])([H])[H]	sweet	fruity	grape	rose
Geranyl-tiglate	O=C(OC([H])([H])C([H])=C(C([H])([H])C([H])([H])C([H])=C(C([H])([H])[H])C([H])([H])[H])C([H])([H])[H])C(=C([H])C([H])([H])[H])C([H])([H])[H]	fruity	geranium
Geranyl-valerate	O=C(OC([H])([H])C([H])=C(C([H])([H])C([H])([H])C([H])=C(C([H])([H])[H])C([H])([H])[H])C([H])([H])[H])C([H])([H])C([H])([H])C([H])([H])C([H])([H])[H]	fruity	pineapple	apple	rose	tobacco
Germacrene-D	[H]/C1=C(\C([H])([H])C([H])([H])[C@]([H])(C([H])=C([H])C(=C([H])[H])C([H])([H])C1([H])[H])C([H])(C([H])([H])[H])C([H])([H])[H])C([H])([H])[H]	woody	minty	hay	tea	tobacco
Glucose-pentaacetate	O=C([H])[C@@]([H])(OC(=O)C([H])([H])[H])[C@@]([H])(OC(=O)C([H])([H])[H])[C@@]([H])(OC(=O)C([H])([H])[H])[C@@]([H])(OC(=O)C([H])([H])[H])C([H])([H])OC(=O)C([H])([H])[H]	odorless
Glyceryl-5-hydroxydecanoate	[H]C([H])(O[H])[C@]([H])(O[H])C([H])([H])OC(=O)C([H])([H])C([H])([H])C([H])([H])[C@]([H])(O[H])C([H])([H])C([H])([H])C([H])([H])C([H])([H])C([H])([H])[H]	buttery
Glyceryl-5-hydroxydodecanoate	[H]C([H])(O[H])[C@]([H])(O[H])C([H])([H])OC(=O)C([H])([H])C([H])([H])C([H])([H])[C@]([H])(O[H])C([H])([H])C([H])([H])C([H])([H])C([H])([H])C([H])([H])C([H])([H])C([H])([H])[H]	buttery
Glycyrrhizic-acid	O=C(O[H])[C@@]7([H])O[C@@]([H])(O[C@@]1([H])[C@]([H])(O[C@]([H])(C(=O)O[H])[C@@]([H])(O[H])[C@]1([H])O[H])OC(=O)[C@]23[C@]6(/C(=C(/[H])C(=O)[C@@]2([H])[C@]4([C@@]([H])(C([H])([H])C3([H])[H])C([C@]([H])(O[H])C([H])([H])C4([H])[H])(C([H])([H])[H])C([H])([H])[H])C([H])([H])[H])[C@]5([H])[C@](C([H])([H])C([H])([H])C(C5([H])[H])(C([H])([H])[H])C([H])([H])[H])(C([H])([H])C6([H])[H])C([H])([H])[H])C([H]…	sweet	sugar
Guaiyl-acetate	O=C(OC([C@@]1([H])C([H])([H])C([H])([H])[C@@]([H])(C2=C(C1([H])[H])[C@]([H])(C([H])([H])C2([H])[H])C([H])([H])[H])C([H])([H])[H])(C([H])([H])[H])C([H])([H])[H])C([H])([H])[H]	sweet	woody	floral
Heptadeca-2-5-8-11-tetraenal	O=C([H])C([H])=C([H])C([H])([H])C([H])=C([H])C([H])([H])C([H])=C([H])C([H])([H])C([H])=C([H])C([H])([H])C([H])([H])C([H])([H])C([H])([H])C([H])([H])[H]	oily	fatty
Heptadecan-1-ol	[H]C([H])(C([H])([H])C([H])([H])C([H])([H])C([H])([H])C([H])([H])C([H])([H])C([H])([H])C([H])([H])C([H])([H])[H])C([H])([H])C([H])([H])C([H])([H])C([H])([H])C([H])([H])C([H])([H])C([H])([H])O[H]	odorless
Heptadecan-2-one	O=C(C([H])([H])C([H])([H])C([H])([H])C([H])([H])C([H])([H])C([H])([H])C([H])([H])C([H])([H])C([H])([H])C([H])([H])C([H])([H])C([H])([H])C([H])([H])C([H])([H])C([H])([H])[H])C([H])([H])[H]	fatty	dairy
Heptyl-2-methylbutyrate	O=C(OC([H])([H])C([H])([H])C([H])([H])C([H])([H])C([H])([H])C([H])([H])C([H])([H])[H])[C@@]([H])(C([H])([H])C([H])([H])[H])C([H])([H])[H]	fresh	green	waxy	fruity	apple
Heptyl-cinnamate	O=C(OC([H])([H])C([H])([H])C([H])([H])C([H])([H])C([H])([H])C([H])([H])C([H])([H])[H])C([H])=C([H])C1=C([H])C([H])=C([H])C([H])=C1[H]	floral	green	earthy
Hexadeca-2-4-7-10-tetraenal	O=C([H])C([H])=C([H])C([H])=C([H])C([H])([H])C([H])=C([H])C([H])([H])C([H])=C([H])C([H])([H])C([H])([H])C([H])([H])C([H])([H])C([H])([H])[H]	oily	fatty
Hexadeca-4-7-10-trienal	O=C([H])C([H])([H])C([H])([H])C([H])=C([H])C([H])([H])C([H])=C([H])C([H])([H])C([H])=C([H])C([H])([H])C([H])([H])C([H])([H])C([H])([H])C([H])([H])[H]	fatty	oily
Hexadecane-1-thiol	[H]C([H])(C([H])([H])C([H])([H])C([H])([H])C([H])([H])C([H])([H])C([H])([H])C([H])([H])C([H])([H])[S][H])C([H])([H])C([H])([H])C([H])([H])C([H])([H])C([H])([H])C([H])([H])C([H])([H])[H]	sulfurous	fatty	meaty
Hexanal-ethyl-isoamyl-acetal	[H]C([H])([H])C([H])(C([H])([H])C([H])([H])O[C@@]([H])(OC([H])([H])C([H])([H])[H])C([H])([H])C([H])([H])C([H])([H])C([H])([H])C([H])([H])[H])C([H])([H])[H]	green	cognac	apple
Hexyl-2-hydroxypropanoate	O=C(OC([H])([H])C([H])([H])C([H])([H])C([H])([H])C([H])([H])C([H])([H])[H])[C@]([H])(O[H])C([H])([H])[H]	sweet	floral
Hexyl-2-methyl-3-pentenoate	O=C(OC([H])([H])C([H])([H])C([H])([H])C([H])([H])C([H])([H])C([H])([H])[H])[C@]([H])(C([H])=C([H])C([H])([H])[H])C([H])([H])[H]	fruity	pear	berry	melon
Hexyl-2-methyl-4-pentenoate	O=C(OC([H])([H])C([H])([H])C([H])([H])C([H])([H])C([H])([H])C([H])([H])[H])[C@]([H])(C([H])([H])C([H])=C([H])[H])C([H])([H])[H]	fruity	pear	berry	melon
Hexyl-2-methylbutanoate	O=C(OC([H])([H])C([H])([H])C([H])([H])C([H])([H])C([H])([H])C([H])([H])[H])[C@]([H])(C([H])([H])C([H])([H])[H])C([H])([H])[H]	green	fruity	apple
Hexyl-laurate	O=C(OC([H])([H])C([H])([H])C([H])([H])C([H])([H])C([H])([H])C([H])([H])[H])C([H])([H])C([H])([H])C([H])([H])C([H])([H])C([H])([H])C([H])([H])C([H])([H])C([H])([H])C([H])([H])C([H])([H])C([H])([H])[H]	odorless
Hexyl-trans-2-hexenoate	O=C(OC([H])([H])C([H])([H])C([H])([H])C([H])([H])C([H])([H])C([H])([H])[H])C([H])=C([H])C([H])([H])C([H])([H])C([H])([H])[H]	fruity	green	sweet	fatty	waxy
Hydroquinone	[H]/C1=C(\O[H])C([H])=C([H])C(O[H])=C1[H]	odorless
Hydroxydihydrotheaspirane	[H]C2([H])[C@@](O[H])([C@]1(O[C@]([H])(C([H])([H])C1([H])[H])C([H])([H])[H])C(C([H])([H])C2([H])[H])(C([H])([H])[H])C([H])([H])[H])C([H])([H])[H]	earthy	camphoreous	patchouli
Hydroxydimethylthiophenone	O=C1C(O[H])=C([S][C@]1([H])C([H])([H])[H])C([H])([H])[H]	roasted	burnt	sulfurous	meaty
Isoamyl-3-phenylpropionate	O=C(OC([H])([H])C([H])([H])C([H])(C([H])([H])[H])C([H])([H])[H])C([H])([H])C([H])([H])C1=C([H])C([H])=C([H])C([H])=C1[H]	sweet	balsamic	fruity
Isoamyl-tiglate	O=C(OC([H])([H])C([H])([H])C([H])(C([H])([H])[H])C([H])([H])[H])C(=C([H])C([H])([H])[H])C([H])([H])[H]	herbal	fruity	chamomile	apple
Isoborneol	[H][C@@]12C([C@@]([C@]([H])(O[H])C1([H])[H])(C([H])([H])C2([H])[H])C([H])([H])[H])(C([H])([H])[H])C([H])([H])[H]	camphoreous	pine
Isobornyl-2-methylbutyrate	O=C(O[C@]1([H])[C@@]2(C([H])([H])[H])C(C([H])([H])[H])(C([H])([H])[H])[C@@]([H])(C1([H])[H])C([H])([H])C2([H])[H])[C@@]([H])(C([H])([H])[H])C([H])([H])C([H])([H])[H]	warm	fruity	herbal	pine	woody
Isobornyl-acetate	O=C(O[C@@]1([H])C([H])([H])[C@]2([H])C([H])([H])C([H])([H])[C@]1(C2(C([H])([H])[H])C([H])([H])[H])C([H])([H])[H])C([H])([H])[H]	pine	woody	camphoreous	fruity
Isobornyl-butyrate	O=C(O[C@]1([H])[C@@]2(C([H])([H])[H])C(C([H])([H])[H])(C([H])([H])[H])[C@@]([H])(C1([H])[H])C([H])([H])C2([H])[H])C([H])([H])C([H])([H])C([H])([H])[H]	warm	fruity	herbal	pine	woody
Isobornyl-formate	O=C([H])O[C@@]2([H])[C@@]1(C([H])([H])C([H])([H])[C@@]([H])(C1(C([H])([H])[H])C([H])([H])[H])C2([H])[H])C([H])([H])[H]	green	earthy	camphoreous	pine
Isobornyl-isovalerate	O=C(O[C@]1([H])[C@@]2(C([H])([H])[H])C(C([H])([H])[H])(C([H])([H])[H])[C@@]([H])(C1([H])[H])C([H])([H])C2([H])[H])C([H])([H])C([H])(C([H])([H])[H])C([H])([H])[H]	herbal	camphoreous	green	woody	fruity
Isobornyl-propionate	O=C(O[C@]1([H])[C@@]2(C([H])([H])[H])C(C([H])([H])[H])(C([H])([H])[H])[C@@]([H])(C1([H])[H])C([H])([H])C2([H])[H])C([H])([H])C([H])([H])[H]	woody	pine	herbal
Isobutanal-diisobutyl-acetal	[H]C([H])([H])C([H])(C([H])([H])[H])C([H])([H])OC([H])(OC([H])([H])C([H])(C([H])([H])[H])C([H])([H])[H])C([H])(C([H])([H])[H])C([H])([H])[H]	ethereal	green	alcoholic	malty	cocoa	fermented
Isobutanal-diisopentyl-acetal	[H]C([H])([H])C([H])(C([H])([H])C([H])([H])OC([H])(OC([H])([H])C([H])([H])C([H])(C([H])([H])[H])C([H])([H])[H])C([H])(C([H])([H])[H])C([H])([H])[H])C([H])([H])[H]	ethereal	green	alcoholic	malty	cocoa	fermented
Isobutanal-ethyl-isoamyl-acetal	[H]C([H])([H])C([H])([H])O[C@]([H])(OC([H])([H])C([H])([H])C([H])(C([H])([H])[H])C([H])([H])[H])C([H])(C([H])([H])[H])C([H])([H])[H]	ethereal	green	alcoholic	malty	cocoa	fermented
Isobutanal-ethyl-isobutyl-acetal	[H]C([H])([H])C([H])([H])O[C@]([H])(OC([H])([H])C([H])(C([H])([H])[H])C([H])([H])[H])C([H])(C([H])([H])[H])C([H])([H])[H]	ethereal	green	alcoholic	malty	cocoa	fermented
Isobutanal-ethyl-propyl-acetal	[H]C([H])([H])C([H])([H])O[C@@]([H])(OC([H])([H])C([H])([H])C([H])([H])[H])C([H])(C([H])([H])[H])C([H])([H])[H]	ethereal	green	alcoholic	malty	cocoa	fermented
Isobutanal-isobutyl-isoamyl-acetal	[H]C([H])([H])C([H])(C([H])([H])C([H])([H])O[C@]([H])(OC([H])([H])C([H])(C([H])([H])[H])C([H])([H])[H])C([H])(C([H])([H])[H])C([H])([H])[H])C([H])([H])[H]	ethereal	green	alcoholic	malty	cocoa	fermented
Isobutyl-2-methylbutyrate	O=C(OC([H])([H])C([H])(C([H])([H])[H])C([H])([H])[H])[C@]([H])(C([H])([H])C([H])([H])[H])C([H])([H])[H]	sweet	fruity
Isobutyl-dodecanoate	O=C(OC([H])([H])C([H])(C([H])([H])[H])C([H])([H])[H])C([H])([H])C([H])([H])C([H])([H])C([H])([H])C([H])([H])C([H])([H])C([H])([H])C([H])([H])C([H])([H])C([H])([H])C([H])([H])[H]	oily	fatty	winey
Isobutyl-methylthiobutyrate	O=C(OC([H])([H])C([H])(C([H])([H])[H])C([H])([H])[H])C([H])([H])[C@@]([H])([S]C([H])([H])[H])C([H])([H])[H]	sulfurous	tropical	fruity	vegetable	cheesy
Isobutyl-nonanoate	O=C(OC([H])([H])C([H])(C([H])([H])[H])C([H])([H])[H])C([H])([H])C([H])([H])C([H])([H])C([H])([H])C([H])([H])C([H])([H])C([H])([H])C([H])([H])[H]	oily	rose	fruity
Isobutyl-tiglate	O=C(OC([H])([H])C([H])(C([H])([H])[H])C([H])([H])[H])C(=C([H])C([H])([H])[H])C([H])([H])[H]	pungent	herbal	chamomile
Isobutyldimethyldihydrodithiazine	[H][C@]1([S][C@]([H])([S][C@@]([H])(N1[H])C([H])([H])[H])C([H])([H])C([H])(C([H])([H])[H])C([H])([H])[H])C([H])([H])[H]	nutty	hazelnut	meaty	roasted
Isochavicol	[H]/C1=C(\O[H])C([H])=C([H])C(=C1[H])C([H])=C([H])C([H])([H])[H]	warm	spicy	tea
Isocyclocitral	O=C([H])[C@]1([H])[C@]([H])([C@@]([H])(C([H])=C(C1([H])[H])C([H])([H])[H])C([H])([H])[H])C([H])([H])[H]	earthy	green	grassy	hay
Isodihydrocarveol	[H][C@@]1([C@@]([H])(O[H])C([H])([H])[C@]([H])(C(=C([H])[H])C([H])([H])[H])C([H])([H])C1([H])[H])C([H])([H])[H]	minty	musty	herbal
Isoeugenol-amyl-ether	[H]/C1=C(/C([H])=C(OC([H])([H])[H])C(OC([H])([H])C([H])([H])C([H])([H])C([H])([H])C([H])([H])[H])=C1[H])C([H])=C([H])C([H])([H])[H]	aromatic	spicy	tea	clove
Isoeugenyl-ethyl-ether	[H]C=1C([H])=C(OC([H])([H])C([H])([H])[H])C(OC([H])([H])[H])=C([H])C=1C([H])=C([H])C([H])([H])[H]	sweet	balsamic	floral	clove
Isoeugenyl-isovalerate	O=C(O/C1=C(\OC([H])([H])[H])C([H])=C(C([H])=C1[H])C([H])=C([H])C([H])([H])[H])C([H])([H])C([H])(C([H])([H])[H])C([H])([H])[H]	sweet	aromatic	spicy	woody	herbal	fruity
Isojasmone-isomere1	O=C1/C(=C(\[H])C([H])([H])C([H])([H])C([H])([H])C([H])([H])C([H])([H])[H])C([H])([H])C([H])([H])C1([H])[H]	sweet	herbal	jasmin
Isopinocamphone	O=C2C([H])([H])[C@]1([H])C(C([H])([H])[H])([C@@]([H])(C1([H])[H])[C@@]2([H])C([H])([H])[H])C([H])([H])[H]	herbal	pine	camphoreous
Isoprenyl-2-methylbutyrate	[H]C([H])([H])C(=C([H])[H])C([H])([H])C([H])([H])OC(=O)[C@@]([H])(C([H])([H])[H])C([H])([H])C([H])([H])[H]	apple
Isoprenyl-benzoate	O=C(OC([H])([H])C([H])([H])C(=C([H])[H])C([H])([H])[H])C=1C([H])=C([H])C([H])=C([H])C=1[H]	balsamic
Isoprenyl-butanoate	[H]C([H])([H])C(=C([H])[H])C([H])([H])C([H])([H])OC(=O)C([H])([H])C([H])([H])C([H])([H])[H]	green	fruity	apple
Isoprenyl-hexanoate	[H]C([H])([H])C(=C([H])[H])C([H])([H])C([H])([H])OC(=O)C([H])([H])C([H])([H])C([H])([H])C([H])([H])C([H])([H])[H]	green	fruity	tropical	pineapple
Isopropyl-2-methylbutyrate	O=C(OC([H])(C([H])([H])[H])C([H])([H])[H])[C@]([H])(C([H])([H])C([H])([H])[H])C([H])([H])[H]	sweet	apple	pineapple	green	fruity
Isopropyl-crotonate	O=C(OC([H])(C([H])([H])[H])C([H])([H])[H])C([H])=C([H])C([H])([H])[H]	sweet	apple	chamomile	green	herbal
Isopropyl-dodecanoate	O=C(OC([H])(C([H])([H])[H])C([H])([H])[H])C([H])([H])C([H])([H])C([H])([H])C([H])([H])C([H])([H])C([H])([H])C([H])([H])C([H])([H])C([H])([H])C([H])([H])C([H])([H])[H]	waxy	floral	creamy	dairy	fruity
Isopropyl-levulinate	O=C(OC([H])(C([H])([H])[H])C([H])([H])[H])C([H])([H])C([H])([H])C(=O)C([H])([H])[H]	sweet	fruity
Isopropyl-nonanoate	O=C(OC([H])(C([H])([H])[H])C([H])([H])[H])C([H])([H])C([H])([H])C([H])([H])C([H])([H])C([H])([H])C([H])([H])C([H])([H])C([H])([H])[H]	winey	fruity	oily	melon	fermented
Isopropyldimethyldihydrodithazine	[H][C@]1([S][C@]([H])([S][C@@]([H])(N1[H])C([H])([H])[H])C([H])(C([H])([H])[H])C([H])([H])[H])C([H])([H])[H]	sulfurous	nutty	cocoa	roasted
Isopulegyl-acetate	O=C(O[C@@]1([H])C([H])([H])[C@]([H])(C([H])([H])C([H])([H])[C@]1([H])C(=C([H])[H])C([H])([H])[H])C([H])([H])[H])C([H])([H])[H]	minty	green	fruity
Isovaleraldehyde-diisoamyl-acetal	[H]C([H])(C([H])([H])OC([H])(OC([H])([H])C([H])([H])C([H])(C([H])([H])[H])C([H])([H])[H])C([H])([H])C([H])(C([H])([H])[H])C([H])([H])[H])C([H])(C([H])([H])[H])C([H])([H])[H]	green	alcoholic	malty	cocoa	fermented
Isovaleraldehyde-ethyl-isoamyl-acetal	[H]C([H])([H])C([H])([H])O[C@@]([H])(OC([H])([H])C([H])([H])C([H])(C([H])([H])[H])C([H])([H])[H])C([H])([H])C([H])(C([H])([H])[H])C([H])([H])[H]	green	cognac	alcoholic	malty	cocoa	fermented
Isovaleraldehyde-ethyl-isobutyl-acetal	[H]C([H])([H])C([H])([H])O[C@@]([H])(OC([H])([H])C([H])(C([H])([H])[H])C([H])([H])[H])C([H])([H])C([H])(C([H])([H])[H])C([H])([H])[H]	green	cognac	alcoholic	malty	cocoa	fermented
Isovaleraldehyde-isoamyl-isobutyl-acetal	[H]C(C([H])([H])O[C@@]([H])(OC([H])([H])C([H])([H])C([H])(C([H])([H])[H])C([H])([H])[H])C([H])([H])C([H])(C([H])([H])[H])C([H])([H])[H])(C([H])([H])[H])C([H])([H])[H]	green	cognac	alcoholic	malty	cocoa	fermented
l-alpha-Citronellol	[H]C([H])=C(C([H])([H])C([H])([H])C([H])([H])[C@]([H])(C([H])([H])C([H])([H])O[H])C([H])([H])[H])C([H])([H])[H]	floral	rose
L-Ascorbic-acid	[H][C@]1(OC(=O)C(O[H])=C1O[H])[C@]([H])(O[H])C([H])([H])O[H]	odorless
L-Cysteine	O=C(O[H])[C@]([H])(N([H])[H])C([H])([H])[S][H]	odorless
l-Malic-Acid	O=C(O[H])[C@]([H])(O[H])C([H])([H])C(=O)O[H]	odorless
L-Rhamnose	[H]O[C@]1([H])[C@@]([H])(O[H])[C@]([H])(O[H])O[C@]([H])([C@@]1([H])O[H])C([H])([H])[H]	odorless
Linalool-oxide5-acetate	O=C(OC([C@@]1([H])O[C@@](C([H])=C([H])[H])(C([H])([H])C1([H])[H])C([H])([H])[H])(C([H])([H])[H])C([H])([H])[H])C([H])([H])[H]	woody	floral	fruity
Linalyl-anthranilate	O=C(O[C@](C([H])=C([H])[H])(C([H])([H])[H])C([H])([H])C([H])([H])C([H])=C(C([H])([H])[H])C([H])([H])[H])C1=C([H])C([H])=C([H])C([H])=C1N([H])[H]	green	floral
Linalyl-cinnamate	O=C(O[C@](C([H])=C([H])[H])(C([H])([H])[H])C([H])([H])C([H])([H])C([H])=C(C([H])([H])[H])C([H])([H])[H])C([H])=C([H])C1=C([H])C([H])=C([H])C([H])=C1[H]	sweet	balsamic	floral
Linalyl-formate	O=C([H])O[C@@](C([H])=C([H])[H])(C([H])([H])C([H])([H])C([H])=C(C([H])([H])[H])C([H])([H])[H])C([H])([H])[H]	fresh	citrus	herbal
Linalyl-hexanoate	O=C(O[C@](C([H])=C([H])[H])(C([H])([H])C([H])([H])C([H])=C(C([H])([H])[H])C([H])([H])[H])C([H])([H])[H])C([H])([H])C([H])([H])C([H])([H])C([H])([H])C([H])([H])[H]	green	dry	fruity
Linalyl-isobutyrate	O=C(O[C@@](C([H])=C([H])[H])(C([H])([H])C([H])([H])C([H])=C(C([H])([H])[H])C([H])([H])[H])C([H])([H])[H])C([H])(C([H])([H])[H])C([H])([H])[H]	floral	fruity
Linalyl-isovalerate	O=C(O[C@](C([H])=C([H])[H])(C([H])([H])C([H])([H])C([H])=C(C([H])([H])[H])C([H])([H])[H])C([H])([H])[H])C([H])([H])C([H])(C([H])([H])[H])C([H])([H])[H]	sweet	fruity
Linalyl-octanoate	O=C(O[C@@](C([H])=C([H])[H])(C([H])([H])C([H])([H])C([H])=C(C([H])([H])[H])C([H])([H])[H])C([H])([H])[H])C([H])([H])C([H])([H])C([H])([H])C([H])([H])C([H])([H])C([H])([H])C([H])([H])[H]	dry	fruity
Linalyl-pentanoate	O=C(O[C@](C([H])=C([H])[H])(C([H])([H])C([H])([H])C([H])=C(C([H])([H])[H])C([H])([H])[H])C([H])([H])[H])C([H])([H])C([H])([H])C([H])([H])C([H])([H])[H]	sweet	fruity
Linalyl-phenylacetate	O=C(O[C@@](C([H])=C([H])[H])(C([H])([H])C([H])([H])C([H])=C(C([H])([H])[H])C([H])([H])[H])C([H])([H])[H])C([H])([H])C1=C([H])C([H])=C([H])C([H])=C1[H]	sweet	floral	rose
Linalyl-propionate	O=C(O[C@@](C([H])=C([H])[H])(C([H])([H])C([H])([H])C([H])=C(C([H])([H])[H])C([H])([H])[H])C([H])([H])[H])C([H])([H])C([H])([H])[H]	sweet	fruity	floral
Linoleic-acid	O=C(O[H])C([H])([H])C([H])([H])C([H])([H])C([H])([H])C([H])([H])C([H])([H])C([H])([H])C([H])=C([H])C([H])([H])C([H])=C([H])C([H])([H])C([H])([H])C([H])([H])C([H])([H])C([H])([H])[H]	fatty	oily
Linolenic-acid	O=C(O[H])C([H])([H])C([H])([H])C([H])([H])C([H])([H])C([H])([H])C([H])([H])C([H])([H])C([H])=C([H])C([H])([H])C([H])=C([H])C([H])([H])C([H])=C([H])C([H])([H])C([H])([H])[H]	fatty
m-Methyltolylpropionaldehyde	O=C([H])[C@]([H])(C([H])([H])C1=C([H])C(=C([H])C([H])=C1[H])C([H])([H])[H])C([H])([H])[H]	sweet	fruity	cherry	balsamic	green
m-Tolualdehyde-glyceryl-acetal	[H]/C1=C(/C([H])=C([H])C([H])=C1C([H])([H])[H])[C@]2([H])O[C@]([H])(C([H])([H])O2)C([H])([H])[H]	odorless
Malonic-acid	O=C(O[H])C([H])([H])C(=O)O[H]	odorless
Megastigmadienone	O=C1C([H])=C([C@]([H])(C([H])=C([H])C([H])([H])C([H])([H])[H])C(C1([H])[H])(C([H])([H])[H])C([H])([H])[H])C([H])([H])[H]	floral	fruity	woody
Menthadienyl-acetate	[H]C([H])([H])C(=C([H])[H])[C@]1([H])C([H])([H])C([H])([H])C(=C([H])[H])[C@@]([H])(OC(=O)C([H])([H])[H])C1([H])[H]	herbal	raspberry	fruity
Menthanediol-cis	[H][C@@]1(C([H])([H])[C@@]([H])(O[H])[C@@]([H])(C([H])([H])C1([H])[H])C(O[H])(C([H])([H])[H])C([H])([H])[H])C([H])([H])[H]	cooling
Menthanediol-trans	[H][C@@]1(C([H])([H])[C@]([H])(O[H])[C@@]([H])(C([H])([H])C1([H])[H])C(O[H])(C([H])([H])[H])C([H])([H])[H])C([H])([H])[H]	cooling
Menthofurolactone	O=C1O[C@]2([H])C(=C1C([H])([H])[H])C([H])([H])C([H])([H])[C@@]([H])(C2([H])[H])C([H])([H])[H]	sweet	lactonic	coumarinic	coconut
Menthol-propylene-glycol-carbonate1	[H]O[C@@]([H])(C([H])([H])[H])C([H])([H])OC(=O)O[C@]1([H])C([H])([H])[C@@]([H])(C([H])([H])C([H])([H])[C@@]1([H])C([H])(C([H])([H])[H])C([H])([H])[H])C([H])([H])[H]	cooling
Menthol-propylene-glycol-carbonate2	[H]OC([H])([H])[C@]([H])(OC(=O)O[C@]1([H])C([H])([H])[C@@]([H])(C([H])([H])C([H])([H])[C@@]1([H])C([H])(C([H])([H])[H])C([H])([H])[H])C([H])([H])[H])C([H])([H])[H]	cooling
Menthyl-ethoxyacetate	O=C(O[C@@]1([H])C([H])([H])[C@]([H])(C([H])([H])C([H])([H])[C@]1([H])C([H])(C([H])([H])[H])C([H])([H])[H])C([H])([H])[H])C([H])([H])OC([H])([H])C([H])([H])[H]	cooling
Menthyl-formate	O=C([H])O[C@@]1([H])C([H])([H])[C@]([H])(C([H])([H])C([H])([H])[C@]1([H])C([H])(C([H])([H])[H])C([H])([H])[H])C([H])([H])[H]	herbal	fresh	minty	floral
Menthyl-glutarate	O=C(O[C@]1([H])C([H])([H])[C@@]([H])(C([H])([H])C([H])([H])[C@@]1([H])C([H])(C([H])([H])[H])C([H])([H])[H])C([H])([H])[H])C([H])([H])C([H])([H])C([H])([H])C(=O)O[H]	cooling	fresh
Menthyl-isovalerate	O=C(O[C@]1([H])C([H])([H])[C@@]([H])(C([H])([H])C([H])([H])[C@@]1([H])C([H])(C([H])([H])[H])C([H])([H])[H])C([H])([H])[H])C([H])([H])C([H])(C([H])([H])[H])C([H])([H])[H]	balsamic	herbal	fruity	minty
Menthyl-salicylate	O=C(O[C@@]1([H])[C@]([H])(C([H])(C([H])([H])[H])C([H])([H])[H])C([H])([H])C([H])([H])[C@@]([H])(C([H])([H])[H])C1([H])[H])C=2C(O[H])=C([H])C([H])=C([H])C=2[H]	odorless
Menthyl-valerate	O=C(O[C@@]1([H])C([H])([H])[C@]([H])(C([H])([H])C([H])([H])[C@]1([H])C([H])(C([H])([H])[H])C([H])([H])[H])C([H])([H])[H])C([H])([H])C([H])([H])C([H])([H])C([H])([H])[H]	sweet	herbal	balsamic	minty	fruity
Mercaptomethyldihydrothiophene	[H][C@]1([S][H])C([H])=C([S]C1([H])[H])C([H])([H])[H]	sulfurous	meaty
Mercaptomethylpropylthiobutanol	[H]C([H])([H])[C@]([H])([S][H])[C@@]([H])([S][C@]([H])(C([H])([H])[H])[C@@]([H])(O[H])C([H])([H])[H])C([H])([H])[H]	sulfurous	meaty	onion
Methoxycitronellal	O=C([H])C([H])([H])[C@]([H])(C([H])([H])C([H])([H])C([H])([H])C(OC([H])([H])[H])(C([H])([H])[H])C([H])([H])[H])C([H])([H])[H]	floral	sweet	fresh	lily
Methyl-1-propenyl-disulfide	[H]C([S][S]C([H])([H])[H])=C([H])C([H])([H])[H]	pungent	onion	cooked
Methyl-1-propenyl-sulfide	[H]C([H])([H])[S]C([H])=C([H])C([H])([H])[H]	sulfurous	onion	garlic
Methyl-1-propenyl-trisulfide	[H]C([H])([H])[S][S][S]C([H])=C([H])C([H])([H])[H]	pungent	onion	garlic
Methyl-2-2-dimethylpropionate	O=C(OC([H])([H])[H])C(C([H])([H])[H])(C([H])([H])[H])C([H])([H])[H]	fresh	ethereal	fruity
Methyl-2-4-hexadienoate	O=C(OC([H])([H])[H])C([H])=C([H])C([H])=C([H])C([H])([H])[H]	sweet	fruity	spicy	green	anisic	licorice
Methyl-2-furfurylthioacetate	[H]/C1=C(/OC([H])=C1[H])C([H])([H])[S]C([H])([H])C(=O)OC([H])([H])[H]	sulfurous	coffee
Methyl-2-hydroxypropionate	O=C(OC([H])([H])[H])[C@]([H])(O[H])C([H])([H])[H]	buttery	ethereal	rummy	milky
Methyl-2-methylpent-3-enoate	O=C(OC([H])([H])[H])[C@@]([H])(C([H])=C([H])C([H])([H])[H])C([H])([H])[H]	sweet	fruity	pineapple	strawberry	melon	green
Methyl-2-methylpentanoate	O=C(OC([H])([H])[H])[C@]([H])(C([H])([H])C([H])([H])C([H])([H])[H])C([H])([H])[H]	fruity	sweet	berry	pineapple	apple	tropical	melon
Methyl-2-oxo-3-methylpentanoate	O=C(C(=O)OC([H])([H])[H])[C@]([H])(C([H])([H])C([H])([H])[H])C([H])([H])[H]	fruity	nutty	rummy
Methyl-2E-4Z-decadienoate	O=C(OC([H])([H])C([H])([H])[H])C([H])=C([H])C([H])=C([H])C([H])([H])C([H])([H])C([H])([H])C([H])([H])[H]	odorless
Methyl-3-acetoxy-2-methylbutyrate	O=C(O[C@]([H])(C([H])([H])[H])[C@@]([H])(C(=O)OC([H])([H])[H])C([H])([H])[H])C([H])([H])[H]	apple	pineapple	tropical	fruity
Methyl-3-acetoxybutyrate	O=C(OC([H])([H])[H])C([H])([H])[C@]([H])(OC(=O)C([H])([H])[H])C([H])([H])[H]	apple	pineapple	tropical	fruity
Methyl-3-acetoxyhexanoate	O=C(O[C@@]([H])(C([H])([H])C([H])([H])C([H])([H])[H])C([H])([H])C(=O)OC([H])([H])[H])C([H])([H])[H]	fruity	green	herbal
Methyl-3-hydroxyhexanoate	O=C(OC([H])([H])[H])C([H])([H])[C@]([H])(O[H])C([H])([H])C([H])([H])C([H])([H])[H]	fresh	oily	fruity	winey
Methyl-3-methyl-1-butenyl-disulfide	[H]C([H])([H])C([H])(C([H])=C([H])[S][S]C([H])([H])[H])C([H])([H])[H]	onion	garlic	alliaceous	cooked
Methyl-3-methylbut-2-enoate	O=C(OC([H])([H])[H])C([H])=C(C([H])([H])[H])C([H])([H])[H]	sweet	fruity	apple	chamomile	caramellic
Methyl-3Z-hexenoate	O=C(OC([H])([H])[H])C([H])([H])C([H])=C([H])C([H])([H])C([H])([H])[H]	fruity	pineapple
Methyl-4-methoxybenzyl-ether	[H]/C1=C(/C([H])=C([H])C(OC([H])([H])[H])=C1[H])C([H])([H])OC([H])([H])[H]	floral	anisic	vanilla
Methyl-4Z-decenoate	O=C(OC([H])([H])[H])C([H])([H])C([H])([H])C([H])=C([H])C([H])([H])C([H])([H])C([H])([H])C([H])([H])C([H])([H])[H]	fruity	green	pear
Methyl-5-acetoxyhexanoate	O=C(O[C@@]([H])(C([H])([H])[H])C([H])([H])C([H])([H])C([H])([H])C(=O)OC([H])([H])[H])C([H])([H])[H]	fruity	pineapple	apple
Methyl-5-hydroxydecanoate	O=C(OC([H])([H])[H])C([H])([H])C([H])([H])C([H])([H])[C@@]([H])(O[H])C([H])([H])C([H])([H])C([H])([H])C([H])([H])C([H])([H])[H]	sweet	fruity
Methyl-5-methylfurfuryl-disulfide	[H]/C1=C(/O/C(=C1/[H])C([H])([H])[H])C([H])([H])[S][S]C([H])([H])[H]	sulfurous	roasted	coffee
Methyl-9-undecenoate	O=C(OC([H])([H])[H])C([H])([H])C([H])([H])C([H])([H])C([H])([H])C([H])([H])C([H])([H])C([H])([H])C([H])=C([H])C([H])([H])[H]	fatty	green	musty	cognac
Methyl-cis-4-octenoate	O=C(OC([H])([H])[H])C([H])([H])C([H])([H])C([H])=C([H])C([H])([H])C([H])([H])C([H])([H])[H]	fruity	green
Methyl-citronellate	O=C(OC([H])([H])[H])C([H])([H])[C@@]([H])(C([H])([H])C([H])([H])C([H])=C(C([H])([H])[H])C([H])([H])[H])C([H])([H])[H]	floral	fruity	apple	waxy	brandy
Methyl-deca-4E-8E-dienoate	O=C(OC([H])([H])[H])C([H])([H])C([H])([H])C([H])=C([H])C([H])([H])C([H])([H])C([H])=C([H])C([H])([H])[H]	fruity	waxy	pear
Methyl-dodec-2E-enoate	O=C(OC([H])([H])[H])C([H])=C([H])C([H])([H])C([H])([H])C([H])([H])C([H])([H])C([H])([H])C([H])([H])C([H])([H])C([H])([H])C([H])([H])[H]	green	fatty	melon	pear
Methyl-geranate	O=C(OC([H])([H])[H])C([H])=C(C([H])([H])C([H])([H])C([H])=C(C([H])([H])[H])C([H])([H])[H])C([H])([H])[H]	waxy	green	fruity
Methyl-hydroxymethylpentanoate	O=C(OC([H])([H])[H])[C@]([H])(O[H])C([H])([H])C([H])(C([H])([H])[H])C([H])([H])[H]	fruity	apple	winey
Methyl-isoprenyl-sulfide	[H]C([H])=C(C([H])([H])[H])C([H])([H])C([H])([H])[S]C([H])([H])[H]	alliaceous	onion	garlic
Methyl-linolenate	CC/C=C\C/C=C/C/C=C\CCCCCCCC(=O)OC	oily	fatty
Methyl-propyl-tetrasulfide	[H]C([H])([H])[S][S][S][S]C([H])([H])C([H])([H])C([H])([H])[H]	pungent	sulfurous	cooked	onion	garlic
Methyl-pyruvate	O=C(OC([H])([H])[H])C(=O)C([H])([H])[H]	sweet	fruity	caramellic	rummy	spicy
Methyl-tiglate	O=C(OC([H])([H])[H])C(=C([H])C([H])([H])[H])C([H])([H])[H]	ethereal	rummy
Methyldihydrocyclopentapyrazine	[H]C2([H])C=1/N=C(/[H])C([H])=NC=1[C@]([H])(C2([H])[H])C([H])([H])[H]	earthy	roasted	hazelnut	cooked	potato	nutty
Methylhydroxypropyl-methylmercaptopropyl-sulfide	[H]C([H])([H])[C@]([H])(O[H])[C@@]([H])([S][C@]([H])(C([H])([H])[H])[C@]([H])([S][H])C([H])([H])[H])C([H])([H])[H]	sulfurous	roasted	meaty	burnt	savory
Methylpropenyldimethyloxathiane	[H][C@@]1([S]C(C([H])([H])C([H])([H])O1)(C([H])([H])[H])C([H])([H])[H])C([H])=C(C([H])([H])[H])C([H])([H])[H]	sulfurous	green	fruity	tropical
Methylthio-acetyloxypropionate	O=C([S]C([H])([H])[H])[C@@]([H])(OC(=O)C([H])([H])[H])C([H])([H])[H]	sulfurous	tropical	fruity
Methylthio-propionyloxypropionate	O=C([S]C([H])([H])[H])[C@@]([H])(OC(=O)C([H])([H])C([H])([H])[H])C([H])([H])[H]	sulfurous	tropical	fruity
Methylthiomethylthiomethylpentenal	O=C([H])C(=C([H])C([H])([H])C([H])([H])[S]C([H])([H])[H])C([H])([H])[S]C([H])([H])[H]	sulfurous	meaty	potato	herbal
Myrtanol	[H]C1([H])[C@]([H])([C@@]2([H])C([H])([H])[C@@]([H])(C1([H])[H])C2(C([H])([H])[H])C([H])([H])[H])C([H])([H])O[H]	herbal	camphoreous	woody
Myrtanyl-acetate	O=C(OC([H])([H])[C@@]1([H])C([H])([H])C([H])([H])[C@]2([H])C([C@@]1([H])C2([H])[H])(C([H])([H])[H])C([H])([H])[H])C([H])([H])[H]	sweet	herbal	pine	fruity
Myrtenal	O=C([H])C1=C([H])C([H])([H])[C@@]2([H])C(C([H])([H])[H])(C([H])([H])[H])[C@]1([H])C2([H])[H]	spicy	herbal	leafy	cinnamon
Myrtenyl-acetate	[H]C([H])([H])C1(C([H])([H])[H])[C@]2([H])C(=C([H])C([H])([H])[C@@]1([H])C2([H])[H])C([H])([H])OC(=O)C([H])([H])[H]	sweet	herbal	spicy
Myrtenyl-formate	[H]C([H])([H])C1(C([H])([H])[H])[C@]2([H])C(=C([H])C([H])([H])[C@@]1([H])C2([H])[H])C([H])([H])OC(=O)[H]	sweet	spicy
Myrtenyl-isovalerate	[H]C([H])([H])C1(C([H])([H])[H])[C@]2([H])C(=C([H])C([H])([H])[C@@]1([H])C2([H])[H])C([H])([H])OC(=O)C([H])([H])C([H])(C([H])([H])[H])C([H])([H])[H]	herbal	woody	fruity
Myrtenyl-methylbutyrate	[H]C([H])([H])C1(C([H])([H])[H])[C@]2([H])C(=C([H])C([H])([H])[C@@]1([H])C2([H])[H])C([H])([H])OC(=O)[C@]([H])(C([H])([H])[H])C([H])([H])C([H])([H])[H]	herbal	woody	fruity
n-Butyl-2-methylbutyrate	O=C(OC([H])([H])C([H])([H])C([H])([H])C([H])([H])[H])[C@]([H])(C([H])([H])C([H])([H])[H])C([H])([H])[H]	fruity	winey	apple
n-Hexyl-2-butenoate	O=C(OC([H])([H])C([H])([H])C([H])([H])C([H])([H])C([H])([H])C([H])([H])[H])C([H])=C([H])C([H])([H])[H]	fruity	woody
N-Isobutylidene-furfurylamine	[H]/C1=C(/OC([H])=C1[H])C([H])([H])N=C([H])C([H])(C([H])([H])[H])C([H])([H])[H]	fishy
N-Isopentylidene-phenethylamine-isomere1	[H]/C1=C(/C([H])=C([H])C([H])=C1[H])C([H])([H])C([H])([H])N=C([H])C([H])([H])C([H])(C([H])([H])[H])C([H])([H])[H]	fishy
N-Isopentylidene-phenethylamine-isomere2	[H]/C1=C(/C([H])=C([H])C([H])=C1[H])C([H])([H])C([H])([H])N([H])C([H])=C([H])C([H])(C([H])([H])[H])C([H])([H])[H]	fishy
Naringin	O=C2C5=C(O[C@]([H])(C1=C([H])C([H])=C(O[H])C([H])=C1[H])C2([H])[H])C([H])=C(O[C@]3([H])O[C@@]([H])([C@@]([H])(O[H])[C@]([H])(O[H])[C@@]3([H])O[C@@]4([H])O[C@]([H])([C@]([H])(O[H])[C@@]([H])(O[H])[C@]4([H])O[H])C([H])([H])[H])C([H])([H])O[H])C([H])=C5O[H]	bitter
neo-Dihydrocarveol	[H]C([H])([H])C(=C([H])[H])[C@]1([H])C([H])([H])C([H])([H])[C@]([H])([C@]([H])(O[H])C1([H])[H])C([H])([H])[H]	minty	musty	herbal
Nerolidyl-acetate	[H]/C(=C(\C([H])([H])C([H])([H])C([H])=C(C([H])([H])[H])C([H])([H])[H])C([H])([H])[H])C([H])([H])C([H])([H])C([H])([H])[C@](OC(=O)C([H])([H])[H])(C([H])=C([H])[H])C([H])([H])[H]	woody	fresh
Neryl-acetate	O=C(OC([H])([H])C([H])=C(C([H])([H])C([H])([H])C([H])=C(C([H])([H])[H])C([H])([H])[H])C([H])([H])[H])C([H])([H])[H]	sweet	fruity	floral
Neryl-butyrate	O=C(OC([H])([H])C([H])=C(C([H])([H])C([H])([H])C([H])=C(C([H])([H])[H])C([H])([H])[H])C([H])([H])[H])C([H])([H])C([H])([H])C([H])([H])[H]	sweet	floral	fruity	orange
Neryl-formate	O=C([H])OC([H])([H])C([H])=C(C([H])([H])C([H])([H])C([H])=C(C([H])([H])[H])C([H])([H])[H])C([H])([H])[H]	sweet	herbal	green	floral
Neryl-isobutyrate	O=C(OC([H])([H])C([H])=C(C([H])([H])C([H])([H])C([H])=C(C([H])([H])[H])C([H])([H])[H])C([H])([H])[H])C([H])(C([H])([H])[H])C([H])([H])[H]	sweet	floral	rose
Nonanedioic-acid	O=C(O[H])C([H])([H])C([H])([H])C([H])([H])C([H])([H])C([H])([H])C([H])([H])C([H])([H])C(=O)O[H]	odorless
Nopyl-acetate	O=C(OC([H])([H])C([H])([H])C1=C([H])C([H])([H])[C@@]2([H])C([H])([H])[C@]1([H])C2(C([H])([H])[H])C([H])([H])[H])C([H])([H])[H]	sweet	woody	fruity	floral
o-Methyltolylpropionaldehyde	O=C([H])[C@]([H])(C([H])([H])C1=C(C([H])=C([H])C([H])=C1[H])C([H])([H])[H])C([H])([H])[H]	sweet	fruity	cherry	balsamic	green
o-Tolualdehyde-glyceryl-acetal	[H]C=1C(=C(C([H])=C([H])C=1[H])C([H])([H])[H])[C@@]2([H])O[C@]([H])(C([H])([H])O2)C([H])([H])[H]	odorless
o-Tolyl-phenylacetate	O=C(O/C1=C(\[H])C([H])=C([H])C([H])=C1C([H])([H])[H])C([H])([H])C=2C([H])=C([H])C([H])=C([H])C=2[H]	honey	floral	balsamic	phenolic
Octahydrocoumarin	O=C2O[C@]1([H])[C@]([H])(C([H])([H])C([H])([H])C([H])([H])C1([H])[H])C([H])([H])C2([H])[H]	coconut	sweet	dairy	peach	vanilla
Octyl-2-methylbutanoate	O=C(OC([H])([H])C([H])([H])C([H])([H])C([H])([H])C([H])([H])C([H])([H])C([H])([H])C([H])([H])[H])[C@@]([H])(C([H])([H])C([H])([H])[H])C([H])([H])[H]	waxy	fatty	herbal	fruity
Octyl-nonanoate	O=C(OC([H])([H])C([H])([H])C([H])([H])C([H])([H])C([H])([H])C([H])([H])C([H])([H])C([H])([H])[H])C([H])([H])C([H])([H])C([H])([H])C([H])([H])C([H])([H])C([H])([H])C([H])([H])C([H])([H])[H]	oily	earthy	floral	citrus
Oxo-2-4-decadienylpyrrolidine	O=C(N1C([H])([H])C([H])([H])C([H])([H])C1([H])[H])C([H])=C([H])C([H])=C([H])C([H])([H])C([H])([H])C([H])([H])C([H])([H])C([H])([H])[H]	peppery
p-Dimethylbenzyl-alcohol	[H]C([H])([H])[C@@]([H])(O[H])C1=C([H])C([H])=C(C([H])=C1[H])C([H])([H])[H]	minty	cherry	nutty	floral
p-Menth-8-en-3-ol	[H][C@@]1(C([H])([H])[C@@]([H])(O[H])[C@]([H])(C(=C([H])[H])C([H])([H])[H])C([H])([H])C1([H])[H])C([H])([H])[H]	cooling	minty	herbal	bitter	sweet
p-Menthan-8-ol	[H]C([H])([H])C(O[H])(C([H])([H])[H])[C@@]1([H])C([H])([H])C([H])([H])[C@@]([H])(C([H])([H])C1([H])[H])C([H])([H])[H]	floral	pine	citrus
p-Menthan-8-yl-acetate	O=C(OC([C@]1([H])C([H])([H])C([H])([H])[C@]([H])(C([H])([H])C1([H])[H])C([H])([H])[H])(C([H])([H])[H])C([H])([H])[H])C([H])([H])[H]	fresh	woody	pine	herbal	fruity
p-Menthenyl-acetate	[H]C([H])(OC(=O)C([H])([H])[H])[C@]([H])(C([H])([H])[H])[C@@]1([H])C([H])([H])C([H])([H])C(=C([H])C1([H])[H])C([H])([H])[H]	sweet	fruity	herbal
p-Methyltolylpropionaldehyde	O=C([H])[C@]([H])(C([H])([H])C1=C([H])C([H])=C(C([H])=C1[H])C([H])([H])[H])C([H])([H])[H]	sweet	fruity	cherry	balsamic	green
p-Tolualdehyde-glyceryl-acetal	[H]/C1=C(/C([H])=C([H])C(=C1[H])C([H])([H])[H])[C@]2([H])O[C@@]([H])(C([H])([H])O2)C([H])([H])[H]	odorless
Paraldehyde	[H][C@@]1(O[C@]([H])(O[C@]([H])(O1)C([H])([H])[H])C([H])([H])[H])C([H])([H])[H]	musty	sweet	fruity	rummy
Pentadeca-1-14-lactone	O=C1OC([H])([H])C([H])([H])C([H])([H])C([H])([H])C([H])([H])C([H])([H])C([H])([H])C([H])([H])C([H])([H])C([H])([H])C([H])([H])C([H])([H])C1([H])[H]	musk
Pentadeca-3-6-9-trienal	O=C([H])C([H])([H])C([H])=C([H])C([H])([H])C([H])=C([H])C([H])([H])C([H])=C([H])C([H])([H])C([H])([H])C([H])([H])C([H])([H])C([H])([H])[H]	fatty
Pentan-2-4-dione	O=C(C([H])([H])[H])C([H])([H])C(=O)C([H])([H])[H]	ethereal	minty
Perillyl-acetate	O=C(OC([H])([H])C1=C([H])C([H])([H])[C@@]([H])(C(=C([H])[H])C([H])([H])[H])C([H])([H])C1([H])[H])C([H])([H])[H]	fruity	herbal	woody	spicy
Phenethyl-2-methylbutyrate	O=C(OC([H])([H])C([H])([H])C1=C([H])C([H])=C([H])C([H])=C1[H])[C@]([H])(C([H])([H])[H])C([H])([H])C([H])([H])[H]	sweet	fruity	herbal	floral
Phenylacetaldehyde-butylene-glycol-acetal	[H]/C1=C(\[H])C([H])=C([H])C([H])=C1C([H])([H])[C@]2([H])O[C@]([H])([C@]([H])(O2)C([H])([H])[H])C([H])([H])[H]	sweet	floral	herbal	earthy	fruity
Phenylpropionaldehyde-dimethyl-acetal	[H]/C1=C(/C([H])=C([H])C([H])=C1[H])[C@]([H])(C([H])(OC([H])([H])[H])OC([H])([H])[H])C([H])([H])[H]	green	floral	citrus
Phenylpropyltetrahydrofuran	[H]C([H])([C@]1([H])OC([H])([H])C([H])([H])C1([H])[H])C([H])([H])C([H])([H])C2=C([H])C([H])=C([H])C([H])=C2[H]	sweet	caramellic	fruity	plum	peach
PhotocitralA	O=C([H])[C@@]1([H])[C@]([H])(C([H])([H])C([H])([H])[C@]1([H])C(=C([H])[H])C([H])([H])[H])C([H])([H])[H]	camphoreous	green	herbal	woody	fruity
Piperine	O=C(C([H])=C([H])C([H])=C([H])C2=C([H])C([H])=C1OC([H])([H])O/C1=C2\[H])N3C([H])([H])C([H])([H])C([H])([H])C([H])([H])C3([H])[H]	odorless
Piperitol	[H]C1([H])[C@]([H])([C@]([H])(O[H])C([H])=C(C1([H])[H])C([H])([H])[H])C([H])(C([H])([H])[H])C([H])([H])[H]	minty	musty	sour
Piperonyl-acetate	O=C(OC([H])([H])[H])C([H])([H])C2=C([H])C=1OC([H])([H])OC=1C([H])=C2[H]	sweet	floral	cherry
Prenyl-thioacetate	O=C([S]C([H])([H])C([H])=C(C([H])([H])[H])C([H])([H])[H])C([H])([H])[H]	sulfurous	green	tropical	fruity
Propanal-ethyl-isobutyl-acetal	[H]C([H])([H])C([H])([H])O[C@]([H])(OC([H])([H])C([H])(C([H])([H])[H])C([H])([H])[H])C([H])([H])C([H])([H])[H]	ethereal	green	cognac
Propanal-ethyl-methyl-acetal	[H][C@@](OC([H])([H])C([H])([H])[H])(OC([H])([H])[H])C([H])([H])C([H])([H])[H]	ethereal	brandy	cognac
Propanal-ethyl-methylbutyl-acetal	[H]C([H])([H])C([H])([H])O[C@]([H])(OC([H])([H])C([H])([H])C([H])(C([H])([H])[H])C([H])([H])[H])C([H])([H])C([H])([H])[H]	ethereal	alcoholic	fermented	green
Propanal-methylbutyl-propyl-acetal	[H]C([H])([H])C([H])([H])C([H])([H])O[C@@]([H])(OC([H])([H])C([H])([H])C([H])(C([H])([H])[H])C([H])([H])[H])C([H])([H])C([H])([H])[H]	ethereal	green	alcoholic	cognac
Propyl-2-methylbutyrate	O=C(OC([H])([H])C([H])([H])C([H])([H])[H])[C@]([H])(C([H])([H])C([H])([H])[H])C([H])([H])[H]	sweet	apple	pineapple	green	fruity
Propyl-dodecanoate	O=C(OC([H])([H])C([H])([H])C([H])([H])[H])C([H])([H])C([H])([H])C([H])([H])C([H])([H])C([H])([H])C([H])([H])C([H])([H])C([H])([H])C([H])([H])C([H])([H])C([H])([H])[H]	waxy	soapy	floral	creamy	dairy	fruity
Propyl-furanacrylate	O=C(OC([H])([H])C([H])([H])C([H])([H])[H])C([H])=C([H])C=1OC([H])=C([H])C=1[H]	fruity	strawberry	apple	pear	sweet	honey	tropical
Propyl-hexadecanoate	O=C(OC([H])([H])C([H])([H])C([H])([H])[H])C([H])([H])C([H])([H])C([H])([H])C([H])([H])C([H])([H])C([H])([H])C([H])([H])C([H])([H])C([H])([H])C([H])([H])C([H])([H])C([H])([H])C([H])([H])C([H])([H])C([H])([H])[H]	odorless
Propyl-methanethiosulfinate	O=[S]([S]C([H])([H])C([H])([H])C([H])([H])[H])C([H])([H])[H]	onion	garlic
Propylene-glycol-stearate	O=C(OC([H])([H])[C@]([H])(O[H])C([H])([H])[H])C([H])([H])C([H])([H])C([H])([H])C([H])([H])C([H])([H])C([H])([H])C([H])([H])C([H])([H])C([H])([H])C([H])([H])C([H])([H])C([H])([H])C([H])([H])C([H])([H])C([H])([H])C([H])([H])C([H])([H])[H]	odorless
pseudo-Ionone	O=C(C([H])=C([H])C([H])=C(C([H])([H])C([H])([H])C([H])=C(C([H])([H])[H])C([H])([H])[H])C([H])([H])[H])C([H])([H])[H]	sweet	woody	balsamic	floral	jasmin	violet
Quinic-acid	O=C(O[H])[C@]1(O[H])C([H])([H])[C@]([H])(O[H])[C@]([H])(O[H])[C@@]([H])(O[H])C1([H])[H]	odorless
Quinoxaline	[H]/C2=C1\N=C(\[H])C([H])=N/C1=C(\[H])C([H])=C2[H]	burnt
Rhodinol-acetate-isomere2	[H]C([H])([H])[C@@]([H])(C([H])([H])C([H])([H])C([H])([H])C(=C([H])[H])C([H])([H])[H])C([H])([H])C([H])([H])OC(=O)C([H])([H])[H]	fresh	rose	fruity
Rhodinol-butyrate-isomere1	[H]C([H])([H])[C@@]([H])(C([H])([H])C([H])([H])C([H])=C(C([H])([H])[H])C([H])([H])[H])C([H])([H])C([H])([H])OC(=O)C([H])([H])C([H])([H])C([H])([H])[H]	sweet	fruity	rose
Rhodinol-butyrate-isomere2	[H]C([H])([H])[C@@]([H])(C([H])([H])C([H])([H])C([H])([H])C(=C([H])[H])C([H])([H])[H])C([H])([H])C([H])([H])OC(=O)C([H])([H])C([H])([H])C([H])([H])[H]	sweet	fruity	rose
Rhodinol-formate-isomere1	[H]C([H])([H])[C@@]([H])(C([H])([H])C([H])([H])C([H])=C(C([H])([H])[H])C([H])([H])[H])C([H])([H])C([H])([H])OC(=O)[H]	fresh	leafy	green	fruity	rose
Rhodinol-formate-isomere2	[H]C([H])([H])[C@@]([H])(C([H])([H])C([H])([H])C([H])([H])C(=C([H])[H])C([H])([H])[H])C([H])([H])C([H])([H])OC(=O)[H]	fresh	leafy	green	fruity	rose
Rhodinol-isobutyrate-isomere1	[H]C([H])([H])[C@@]([H])(C([H])([H])C([H])([H])C([H])=C(C([H])([H])[H])C([H])([H])[H])C([H])([H])C([H])([H])OC(=O)C([H])(C([H])([H])[H])C([H])([H])[H]	fruity	sweet	floral	rose
Rhodinol-isobutyrate-isomere2	[H]C([H])([H])[C@@]([H])(C([H])([H])C([H])([H])C([H])([H])C(=C([H])[H])C([H])([H])[H])C([H])([H])C([H])([H])OC(=O)C([H])(C([H])([H])[H])C([H])([H])[H]	fruity	sweet	floral	rose
Rhodinol-phenylacetate-isomere1	[H]C([H])([H])[C@@]([H])(C([H])([H])C([H])([H])C([H])=C(C([H])([H])[H])C([H])([H])[H])C([H])([H])C([H])([H])OC(=O)C([H])([H])C=1C([H])=C([H])C([H])=C([H])C=1[H]	sweet	honey	rose
Rhodinol-phenylacetate-isomere2	[H]C([H])([H])[C@@]([H])(C([H])([H])C([H])([H])C([H])([H])C(=C([H])[H])C([H])([H])[H])C([H])([H])C([H])([H])OC(=O)C([H])([H])C=1C([H])=C([H])C([H])=C([H])C=1[H]	sweet	honey	rose
Rhodinol-propionate-isomere2	[H]C([H])([H])[C@@]([H])(C([H])([H])C([H])([H])C([H])([H])C(=C([H])[H])C([H])([H])[H])C([H])([H])C([H])([H])OC(=O)C([H])([H])C([H])([H])[H]	sweet	geranium	rose	floral
Rose-oxide	[H]C([H])([H])C(=C([H])[C@]1([H])OC([H])([H])C([H])([H])[C@]([H])(C([H])([H])[H])C1([H])[H])C([H])([H])[H]	metallic	grassy	green	geranium	leafy
S-Ethyl-thiopropionate	O=C([S]C([H])([H])C([H])([H])[H])C([H])([H])C([H])([H])[H]	sulfurous	green	cheesy	tropical
S-Methyl-pentanethioate	O=C([S]C([H])([H])[H])C([H])([H])C([H])([H])C([H])([H])C([H])([H])[H]	cheesy	tropical	fruity
S-Methylthiomethyl-2-methylpropanethioate	O=C([S]C([H])([H])[S]C([H])([H])[H])C([H])(C([H])([H])[H])C([H])([H])[H]	sulfurous	green	herbal	cheesy	tropical	fruity
Sclareol	[H]C1([H])[C@]2([C@]([H])(C(C([H])([H])C1([H])[H])(C([H])([H])[H])C([H])([H])[H])C([H])([H])C([H])([H])[C@@](O[H])([C@@]2([H])C([H])([H])C([H])([H])[C@@](O[H])(C([H])=C([H])[H])C([H])([H])[H])C([H])([H])[H])C([H])([H])[H]	odorless
Sclareolide	[H]C1([H])[C@]3([C@]([H])(C(C([H])([H])C1([H])[H])(C([H])([H])[H])C([H])([H])[H])C([H])([H])C([H])([H])[C@]2(OC(=O)C([H])([H])[C@]23[H])C([H])([H])[H])C([H])([H])[H]	cedar	woody
sec-2-Butyl-3-methylbutanethioate	O=C([S][C@@]([H])(C([H])([H])C([H])([H])[H])C([H])([H])[H])C([H])([H])C([H])(C([H])([H])[H])C([H])([H])[H]	sulfurous	green	herbal	cheesy	tropical	fruity
sec-Butyl-2-methylcrotonate	O=C(O[C@]([H])(C([H])([H])C([H])([H])[H])C([H])([H])[H])C(=C([H])C([H])([H])[H])C([H])([H])[H]	sweet	herbal	fruity	caramellic	chamomile
sec-Butyl-acetate	O=C(O[C@]([H])(C([H])([H])C([H])([H])[H])C([H])([H])[H])C([H])([H])[H]	fruity	banana	ethereal
sec-Butyl-butanoate	O=C(O[C@@]([H])(C([H])([H])C([H])([H])[H])C([H])([H])[H])C([H])([H])C([H])([H])C([H])([H])[H]	sweet	fruity	banana	pear	apricot	pineapple	rummy
sec-Butyl-ethyl-ether	[H][C@@](OC([H])([H])C([H])([H])[H])(C([H])([H])C([H])([H])[H])C([H])([H])[H]	ethereal	fresh	fruity	oily
sec-Butyl-formate	O=C([H])O[C@@]([H])(C([H])([H])C([H])([H])[H])C([H])([H])[H]	sweet	rummy
sec-Butyl-hexanoate	O=C(O[H])C([H])(C([H])([H])C([H])([H])C([H])([H])C([H])([H])[H])C([H])([H])C([H])([H])C([H])([H])C([H])([H])[H]	pineapple	green	waxy	fruity	winey
sec-Heptyl-acetate	O=C(O[C@@]([H])(C([H])([H])C([H])([H])C([H])([H])C([H])([H])C([H])([H])[H])C([H])([H])[H])C([H])([H])[H]	banana	melon	pear	fruity	green
sec-Hexyl-acetate	O=C(O[C@@]([H])(C([H])([H])C([H])([H])C([H])([H])C([H])([H])[H])C([H])([H])[H])C([H])([H])[H]	banana	pear	melon
sec-Hexyl-butyrate	O=C(O[C@]([H])(C([H])([H])C([H])([H])C([H])([H])C([H])([H])[H])C([H])([H])[H])C([H])([H])C([H])([H])C([H])([H])[H]	winey	fruity	tropical
sec-Octanol	[H]C([H])([H])[C@@]([H])(O[H])C([H])([H])C([H])([H])C([H])([H])C([H])([H])C([H])([H])C([H])([H])[H]	green	floral	leafy	musty	tea
Sesamol	[H]O/C2=C(\[H])C=1OC([H])([H])OC=1C([H])=C2[H]	spicy	sweet	phenolic
Sinapinaldehyde	O=C([H])C([H])=C([H])C=1C([H])=C(OC([H])([H])[H])C(O[H])=C(OC([H])([H])[H])C=1[H]	sweet	spicy	balsamic
Sodium-3-mercaptooxopropionate	[Na]OC(=O)C(=O)C([H])([H])[S][H]	sulfurous	cheesy	meaty
Solanone	O=C(C([H])([H])C([H])([H])[C@]([H])(C([H])=C([H])C(=C([H])[H])C([H])([H])[H])C([H])(C([H])([H])[H])C([H])([H])[H])C([H])([H])[H]	green	oily	hay	tea
SpiroDithiamethyloxabicyclooctane-isomere1	[H]C3([H])[C@]1([S][C@@]2([H])[C@]([H])([S]1)C([H])([H])O[C@@]2([H])C([H])([H])[H])[C@]([H])(OC3([H])[H])C([H])([H])[H]	meaty
SpiroDithiamethyloxabicyclooctane-isomere2	[H]C3([H])[C@]1([S][C@@]2([H])[C@]([S]1)(C([H])([H])OC2([H])[H])C([H])([H])[H])[C@]([H])(OC3([H])[H])C([H])([H])[H]	meaty
Sucrose-octaacetate	O=C(OC([H])([H])[C@]2(O[C@@]1([H])O[C@]([H])([C@]([H])(OC(=O)C([H])([H])[H])[C@@]([H])(OC(=O)C([H])([H])[H])[C@]1([H])OC(=O)C([H])([H])[H])C([H])([H])OC(=O)C([H])([H])[H])O[C@]([H])([C@]([H])(OC(=O)C([H])([H])[H])[C@@]2([H])OC(=O)C([H])([H])[H])C([H])([H])OC(=O)C([H])([H])[H])C([H])([H])[H]	odorless
Syringic-alcohol	[H]/C1=C(/C([H])=C(OC([H])([H])[H])C(O[H])=C1OC([H])([H])[H])C([H])([H])O[H]	floral	balsamic	rose	green
t-Butyl-propionate	O=C(OC(C([H])([H])[H])(C([H])([H])[H])C([H])([H])[H])C([H])([H])C([H])([H])[H]	brandy	rummy	fruity
Tartaric-acid	O=C(O[H])[C@@]([H])(O[H])[C@@]([H])(O[H])C(=O)O[H]	odorless
Terpinen-1-ol	[H]O[C@@]1(C([H])([H])[H])C([H])([H])C([H])=C(C([H])(C([H])([H])[H])C([H])([H])[H])C([H])([H])C1([H])[H]	dry	woody	pine	musty
Terpineol-acetate	[H]C([H])([H])C(OC(=O)C([H])([H])[H])(C([H])([H])[H])[C@@]1([H])C([H])([H])C([H])=C(C([H])([H])C1([H])[H])C([H])([H])[H]	herbal	sweet	spicy	bergamot
Terpineol-isomere3	[H]C([H])=C(C([H])([H])[H])[C@]1([H])C([H])([H])C([H])([H])[C@](O[H])(C([H])([H])C1([H])[H])C([H])([H])[H]	sweet	floral	citrus
Terpinyl-acetate	O=C(OC(C([H])([H])[H])(C([H])([H])[H])[C@@]1([H])C([H])([H])C([H])([H])C(=C([H])C1([H])[H])C([H])([H])[H])C([H])([H])[H]	herbal	sweet	spicy	bergamot
Terpinyl-butyrate	O=C(OC([C@@]1([H])C([H])([H])C([H])([H])C(=C([H])C1([H])[H])C([H])([H])[H])(C([H])([H])[H])C([H])([H])[H])C([H])([H])C([H])([H])C([H])([H])[H]	fruity	sour	herbal	balsamic
Terpinyl-formate	O=C([H])OC(C([H])([H])[H])(C([H])([H])[H])[C@@]1([H])C([H])([H])C([H])([H])C(=C([H])C1([H])[H])C([H])([H])[H]	floral	citrus	herbal
Terpinyl-isobutyrate	O=C(OC(C([H])([H])[H])(C([H])([H])[H])[C@@]1([H])C([H])([H])C([H])([H])C(=C([H])C1([H])[H])C([H])([H])[H])C([H])(C([H])([H])[H])C([H])([H])[H]	fruity	floral	herbal
Terpinyl-isovalerate	O=C(OC([C@@]1([H])C([H])([H])C([H])=C(C([H])([H])C1([H])[H])C([H])([H])[H])(C([H])([H])[H])C([H])([H])[H])C([H])([H])C([H])(C([H])([H])[H])C([H])([H])[H]	pine	floral	citrus
Terpinyl-propionate	O=C(OC(C([H])([H])[H])(C([H])([H])[H])[C@@]1([H])C([H])([H])C([H])([H])C(=C([H])C1([H])[H])C([H])([H])[H])C([H])([H])C([H])([H])[H]	sweet	herbal	fruity
Tetradeca-2-5-8-trienal	[H]C([H])([H])C([H])([H])C([H])([H])C([H])([H])C([H])([H])C([H])=C([H])C([H])([H])C([H])=C([H])C([H])([H])C([H])=C([H])C(=O)[H]	fatty
Tetradecan-2-one	O=C(C([H])([H])[H])C([H])([H])C([H])([H])C([H])([H])C([H])([H])C([H])([H])C([H])([H])C([H])([H])C([H])([H])C([H])([H])C([H])([H])C([H])([H])C([H])([H])[H]	milky	oily	spicy
Tetrahydro-pseudo-ionone	O=C(C([H])([H])C([H])([H])C([H])([H])[C@]([H])(C([H])([H])C([H])([H])C([H])=C(C([H])([H])[H])C([H])([H])[H])C([H])([H])[H])C([H])([H])[H]	sweet	floral	rose	woody	balsamic
Tetrahydrodimethylbenzofuranone	O=C2O[C@@]1([H])C([H])=C(C([H])([H])C([H])([H])[C@]1([H])[C@@]2([H])C([H])([H])[H])C([H])([H])[H]	coumarinic	sweet
Tetrahydrofurfuryl-cinnamate	O=C(OC([H])([H])[C@@]1([H])OC([H])([H])C([H])([H])C1([H])[H])C([H])=C([H])C2=C([H])C([H])=C([H])C([H])=C2[H]	sweet	balsamic	winey	spicy
Tetrahydrofurfuryl-propionate	O=C(OC([H])([H])[C@@]1([H])OC([H])([H])C([H])([H])C1([H])[H])C([H])([H])C([H])([H])[H]	sweet	caramellic	fruity	fermented	rummy	nutty
Tetrahydrofuryl-phenylacetate	O=C(OC([H])([H])[C@@]1([H])OC([H])([H])C([H])([H])C1([H])[H])C([H])([H])C=2C([H])=C([H])C([H])=C([H])C=2[H]	sweet	honey	fruity
Tetrahydrogeranyl-acetate	O=C(OC([H])([H])C([H])([H])[C@@]([H])(C([H])([H])C([H])([H])C([H])([H])C([H])(C([H])([H])[H])C([H])([H])[H])C([H])([H])[H])C([H])([H])[H]	floral	fruity	honey	waxy
Tetrahydrogeranyl-butanoate	O=C(OC([H])([H])C([H])([H])[C@@]([H])(C([H])([H])C([H])([H])C([H])([H])C([H])(C([H])([H])[H])C([H])([H])[H])C([H])([H])[H])C([H])([H])C([H])([H])C([H])([H])[H]	fruity	floral	rose
Tetrahydrolinalool	[H]C([H])([C@@](O[H])(C([H])([H])C([H])([H])[H])C([H])([H])[H])C([H])([H])C([H])([H])C([H])(C([H])([H])[H])C([H])([H])[H]	sweet	floral
Theobromine	O=C2N(C=1/N=C(/[H])N(C=1C(=O)N2[H])C([H])([H])[H])C([H])([H])[H]	odorless
Thialdine	[H]N1[C@@]([H])([S][C@@]([H])([S][C@]1([H])C([H])([H])[H])C([H])([H])[H])C([H])([H])[H]	roasted	meaty
Thienylethanethiol	[H]C=1[S]/C(=C(/[H])C=1[H])[C@]([H])([S][H])C([H])([H])[H]	odorless
Thymol-formate	[H]C=1C(OC(=O)[H])=C(C([H])=C([H])C=1C([H])([H])[H])C([H])(C([H])([H])[H])C([H])([H])[H]	spicy	herbal
Tiglic-acid	O=C(O[H])C(=C([H])C([H])([H])[H])C([H])([H])[H]	sweet	warm	spicy	cooked
trans-2-cis-5-Undecadienal	O=C([H])C([H])=C([H])C([H])([H])C([H])=C([H])C([H])([H])C([H])([H])C([H])([H])C([H])([H])C([H])([H])[H]	fatty
trans-2-cis-6-Dodecadienal	O=C([H])C([H])([H])C([H])=C([H])C([H])([H])C([H])=C([H])C([H])([H])C([H])([H])C([H])([H])C([H])([H])C([H])([H])[H]	waxy	fatty	citrus	melon
trans-2-cis-6-Nonadienyl-acetate	O=C(OC([H])([H])C([H])=C([H])C([H])([H])C([H])([H])C([H])=C([H])C([H])([H])C([H])([H])[H])C([H])([H])[H]	apple	melon	violet
trans-2-Heptenyl-isovalerate	O=C(OC([H])([H])C([H])=C([H])C([H])([H])C([H])([H])C([H])([H])C([H])([H])[H])C([H])([H])C([H])(C([H])([H])[H])C([H])([H])[H]	green	fruity	apple	tropical
trans-2-Hexenal-dimethyl-acetal	[H]C([H])([H])C([H])([H])C([H])=C([H])C([H])([H])C([H])(OC([H])([H])[H])OC([H])([H])[H]	green	fruity	apple
trans-2-Hexenyl-butyrate	O=C(OC([H])([H])C([H])=C([H])C([H])([H])C([H])([H])C([H])([H])[H])C([H])([H])C([H])([H])C([H])([H])[H]	green	oily	fresh	fruity
trans-2-Hexenyl-formate	O=C([H])OC([H])([H])C([H])=C([H])C([H])([H])C([H])([H])C([H])([H])[H]	fruity	rummy
trans-2-Hexenyl-phenylacetate	O=C(OC([H])([H])C([H])([H])C([H])=C([H])C([H])([H])C([H])([H])[H])C([H])([H])C1=C([H])C([H])=C([H])C([H])=C1[H]	green	rummy	honey
trans-2-Hexenyl-propanoate	O=C(OC([H])([H])C([H])=C([H])C([H])([H])C([H])([H])C([H])([H])[H])C([H])([H])C([H])([H])[H]	fruity	apple	pear
trans-2-Hexenyl-valerate	O=C(OC([H])([H])C([H])=C([H])C([H])([H])C([H])([H])C([H])([H])[H])C([H])([H])C([H])([H])C([H])([H])C([H])([H])[H]	waxy	green	fruity	apple	pear	pineapple
trans-2-Octen-1-yl-butanoate	O=C(OC([H])([H])C([H])=C([H])C([H])([H])C([H])([H])C([H])([H])C([H])([H])C([H])([H])[H])C([H])([H])C([H])([H])C([H])([H])[H]	waxy	fruity	berry
trans-2-Octen-4-ol	[H]C([H])([C@]([H])(O[H])C([H])=C([H])C([H])([H])[H])C([H])([H])C([H])([H])C([H])([H])[H]	cherry	fruity	juicy	apple	pear
trans-2-Pentenyl-hexanoate	O=C(OC([H])([H])C([H])=C([H])C([H])([H])C([H])([H])[H])C([H])([H])C([H])([H])C([H])([H])C([H])([H])C([H])([H])[H]	green	fruity
trans-2-trans-6-Octadienal	O=C([H])C([H])=C([H])C([H])([H])C([H])([H])C([H])=C([H])C([H])([H])[H]	fatty	green	vegetable
trans-2-Tridecenoic-acid	O=C(O[H])C([H])=C([H])C([H])([H])C([H])([H])C([H])([H])C([H])([H])C([H])([H])C([H])([H])C([H])([H])C([H])([H])C([H])([H])C([H])([H])[H]	fatty	waxy
trans-3-cis-6-Nonadienol	[H]/C(=C(/[H])C([H])([H])C([H])([H])O[H])C([H])([H])C([H])=C([H])C([H])([H])C([H])([H])[H]	fatty	cucumber	herbal	apple	banana
trans-3-Heptenoic-acid	O=C(O[H])C([H])([H])C([H])=C([H])C([H])([H])C([H])([H])C([H])([H])[H]	green	waxy	dairy	fruity	melon
trans-3-Heptenyl-acetate	O=C(OC([H])([H])C([H])([H])C([H])=C([H])C([H])([H])C([H])([H])C([H])([H])[H])C([H])([H])[H]	green	banana	fruity
trans-3-Heptenyl-isobutyrate	O=C(OC([H])([H])CC([H])=C([H])C([H])([H])C([H])([H])C([H])([H])[H])C([H])(C([H])([H])[H])C([H])([H])[H]	green	fruity	apple
trans-3-Hexenyl-2-ethylbutyrate	[H]/C(=C(/[H])C([H])([H])C([H])([H])OC(=O)C([H])(C([H])([H])C([H])([H])[H])C([H])([H])C([H])([H])[H])C([H])([H])C([H])([H])[H]	green	fruity	apple
trans-3-Hexenyl-2-methylbutanoate	O=C(OC([H])([H])C([H])([H])C([H])=C([H])C([H])([H])C([H])([H])[H])[C@@]([H])(C([H])([H])C([H])([H])[H])C([H])([H])[H]	fruity	apple
trans-3-Hexenyl-decanoate	O=C(OC([H])([H])C([H])([H])C([H])=C([H])C([H])([H])C([H])([H])[H])C([H])([H])C([H])([H])C([H])([H])C([H])([H])C([H])([H])C([H])([H])C([H])([H])C([H])([H])C([H])([H])[H]	green	fruity	waxy
trans-3-Hexenyl-formate	O=C([H])OC([H])([H])C([H])([H])C([H])=C([H])C([H])([H])C([H])([H])[H]	green	fruity	apple
trans-3-Hexenyl-heptanoate	O=C(OC([H])([H])C([H])([H])C([H])=C([H])C([H])([H])C([H])([H])[H])C([H])([H])C([H])([H])C([H])([H])C([H])([H])C([H])([H])C([H])([H])[H]	green	fruity	waxy	fatty	tropical	winey
trans-3-Hexenyl-octanoate	O=C(OC([H])([H])C([H])([H])C([H])=C([H])C([H])([H])C([H])([H])[H])C([H])([H])C([H])([H])C([H])([H])C([H])([H])C([H])([H])C([H])([H])C([H])([H])[H]	green	fruity	waxy	fatty	tropical	winey
trans-3-Pentenoic-acid	O=C(O[H])C([H])([H])C([H])=C([H])C([H])([H])[H]	green	fruity	cheesy
trans-4-5-Epoxy-2-decenal	O=C([H])C([H])=C([H])[C@]1([H])O[C@@]1([H])C([H])([H])C([H])([H])C([H])([H])C([H])([H])C([H])([H])[H]	odorless
trans-7-Methyl-3-octen-2-one	O=C(C([H])=C([H])C([H])([H])C([H])([H])C([H])(C([H])([H])[H])C([H])([H])[H])C([H])([H])[H]	fatty	oily	green	earthy	nutty	meaty
trans-Anethole	[H]/C1=C(\[H])C(=C([H])C([H])=C1OC([H])([H])[H])C([H])=C([H])C([H])([H])[H]	sweet	herbal	anisic	licorice
trans-Jasmone	O=C1C(=C(C([H])([H])C1([H])[H])C([H])([H])[H])C([H])([H])C([H])=C([H])C([H])([H])C([H])([H])[H]	sweet	floral	fruity	jasmin
trans-Marmalolactone	O=C1O[C@@]([H])(C([H])=C([H])C(=C([H])[H])C([H])([H])[H])C([H])([H])[C@]1([H])C([H])([H])[H]	sweet	peach	tropical	fruity
trans-Pent-3-en-1-ol	[H]C([H])(C([H])=C([H])C([H])([H])[H])C([H])([H])O[H]	sweet	fresh	fruity	green
trans-Undeca-1-5-dien-3-ol	[H]/C(=C(/[H])C([H])([H])C([H])([H])C([H])([H])C([H])([H])C([H])([H])[H])C([H])([H])[C@]([H])(O[H])C([H])=C([H])[H]	metallic	fatty	fishy	mushroom
Tributylamine	[H]C([H])(N(C([H])([H])C([H])([H])C([H])([H])C([H])([H])[H])C([H])([H])C([H])([H])C([H])([H])C([H])([H])[H])C([H])([H])C([H])([H])C([H])([H])[H]	fishy	animal	cheesy
Trideca-trans-4-trans-7-dienal	O=C([H])C([H])([H])C([H])([H])C([H])=C([H])C([H])([H])C([H])=C([H])C([H])([H])C([H])([H])C([H])([H])C([H])([H])C([H])([H])[H]	fatty
Triethyl-orthoformate	[H]C(OC([H])([H])C([H])([H])[H])(OC([H])([H])C([H])([H])[H])OC([H])([H])C([H])([H])[H]	sweet	camphoreous	pine
Triisobutyltrioxane	[H][C@@]1(O[C@]([H])(O[C@]([H])(O1)C([H])([H])C([H])(C([H])([H])[H])C([H])([H])[H])C([H])([H])C([H])(C([H])([H])[H])C([H])([H])[H])C([H])([H])C([H])(C([H])([H])[H])C([H])([H])[H]	creamy	vanilla	chocolate	cocoa	floral	berry
Trimethoxybenzene	[H]C([H])([H])O/C1=C(\OC([H])([H])[H])C([H])=C([H])C([H])=C1OC([H])([H])[H]	spicy	phenolic	smoky
Trimethylvinyltetrahydropyran	[H]C([H])=C([H])[C@]1(OC(C([H])([H])[H])(C([H])([H])[H])C([H])([H])C([H])([H])C1([H])[H])C([H])([H])[H]	fresh	camphoreous	herbal
Vanillin-menthoxypropanediol-acetal	[H]C=1C(O[H])=C(OC([H])([H])[H])C([H])=C(C=1[H])[C@]2([H])OC([H])([H])[C@]([H])(O2)C([H])([H])O[C@]3([H])[C@]([H])(C([H])([H])C([H])([H])[C@@]([H])(C3([H])[H])C([H])(C([H])([H])[H])C([H])([H])[H])C([H])([H])[H]	odorless
Vanillylidene-acetone	O=C(C([H])=C([H])C1=C([H])C(OC([H])([H])[H])=C(O[H])C([H])=C1[H])C([H])([H])[H]	sweet	warm	balsamic	creamy	spicy	vanilla
Verbenone	O=C1C([H])=C([C@]2([H])C(C([H])([H])[H])(C([H])([H])[H])[C@@]1([H])C2([H])[H])C([H])([H])[H]	warm	herbal	celery
Vetiverol	[H]C2([H])[C@]1([H])C(=C([H])[H])C([C@@]3([H])C([H])([H])C([H])([H])[C@]1([C@@]([H])(C2([H])[H])C([H])([H])O[H])C3([H])[H])(C([H])([H])[H])C([H])([H])[H]	balsamic	earthy	vetiver	animal
Vetiveryl-acetate	O=C(O[C@@]1([H])C([H])=C([C@@]2([C@@]([H])(C1([H])[H])C([H])([H])[H])C([H])([H])C([H])([H])C(=C(C([H])([H])[H])C([H])([H])[H])C2([H])[H])C([H])([H])[H])C([H])([H])[H]	sweet	dry	fresh	woody	herbal
Viridiflorol	[H]C1([H])[C@@]2([H])[C@@]([H])([C@@]([H])(C1([H])[H])C([H])([H])[H])[C@@]3([H])[C@@]([H])(C([H])([H])C([H])([H])[C@@]2(O[H])C([H])([H])[H])C3(C([H])([H])[H])C([H])([H])[H]	sweet	floral
Vitamin-U	O=C(O[H])[C@]([H])(N([H])[H])C([H])([H])C([H])([H])[S]([Cl])(C([H])([H])[H])C([H])([H])[H]	weedy	tomato
Vitispirane1	[H]C=2/C(=C(\[H])[H])[C@@]1(O[C@]([H])(C([H])([H])C1([H])[H])C([H])([H])[H])C(C([H])([H])C=2[H])(C([H])([H])[H])C([H])([H])[H]	floral
Vitispirane2	[H]C=2/C(=C(\[H])[H])[C@@]1(O[C@@]([H])(C([H])([H])C1([H])[H])C([H])([H])[H])C(C([H])([H])C=2[H])(C([H])([H])[H])C([H])([H])[H]	floral
formaldehyde	C=O	sharp	roasted	coffee
lactic acid	O=C(O)C(C)O	odorless
dextro-sorbitol	C([C@H]([C@H]([C@@H]([C@H](CO)O)O)O)O)O	odorless	sweet	caramellic
ascorbic acid	C([C@@H]([C@@H]1C(=C(C(=O)O1)O)O)O)O	grassy
tyramine	C1=CC(=CC=C1CCN)O	meaty	cooked	phenolic
laevo-cysteine hydrochloride anhydrous	C(C(C(=O)O)N)S.Cl	odorless
laevo-cysteine	C([C@@H](C(=O)O)N)S	sulfurous
(S)-(-)-nicotine	n1cc(ccc1)[C@H]2N(C)CCC2	floral	rose	apricot
sodium salicylate	[Na+].O=C([O-])c1ccccc1O	sulfurous	fruity	tropical
dextro-gamma-tocopherol	CC1=C(C=C2CC[C@@](OC2=C1C)(C)CCC[C@H](C)CCC[C@H](C)CCCC(C)C)O	green	fruity	licorice	grassy	oily	winey	pear	tropical
vanilmandelic acid	COC1=C(C=CC(=C1)C(C(=O)O)O)O	sweet	vanilla
2,4-diamino-6-hydroxypyrimidine	C1=C(NC(=NC1=O)N)N	green	earthy	citrus
gamma-aminobutyric acid	C(CC(=O)O)CN	savory	meaty
glycine	C(C(=O)O)N	odorless
laevo-alanine	C[C@@H](C(=O)O)N	odorless
glycerine	C(C(CO)O)O	odorless
laevo-aspartic acid	C([C@@H](C(=O)O)N)C(=O)O	odorless
laevo-glutamine	C(CC(=O)N)[C@@H](C(=O)O)N	milky	cocoa	oily
laevo-lysine	C(CCN)C[C@@H](C(=O)O)N	odorless
allyl isothiocyanate	C=CCN=C=S	pungent
palmitic acid	CCCCCCCCCCCCCCCC(=O)O	waxy	fatty
stearic acid	CCCCCCCCCCCCCCCCCC(=O)O	odorless	fatty	waxy
levulose	C([C@H]([C@H]([C@@H](C(=O)CO)O)O)O)O	odorless
propylene glycol	CC(CO)O	odorless	alcoholic
caffeine	CN1C=NC2=C1C(=O)N(C(=O)N2C)C	odorless
dextro-xylose	C1[C@H]([C@@H]([C@H]([C@H](O1)O)O)O)O	smoky	woody	sweet	caramellic
alpha-tocopheryl acetate	CC1=C2C(=C(C(=C1C)OC(=O)C)C)CCC(O2)(C)CCCC(C)CCCC(C)CCCC(C)C	fatty	green	citrus
folic acid	C1=CC(=CC=C1C(=O)N[C@@H](CCC(=O)O)C(=O)O)NCC2=CN=C3C(=N2)C(=O)N=C(N3)N	odorless
pyrilamine maleate	O=C(O)\C=C/C(=O)O.O(c1ccc(cc1)CN(c2ncccc2)CCN(C)C)C	woody	clean	spicy	balsamic
dextro,laevo-methionine	CSCCC(C(=O)O)N	sulfurous	acidic
levodopa	C1=CC(=C(C=C1C[C@@H](C(=O)O)N)O)O	odorless
glyceryl tributyrate	CCCC(=O)OCC(COC(=O)CCC)OC(=O)CCC	cheesy	waxy	creamy	fatty
phenethyl alcohol	C1=CC=C(C=C1)CCO	floral	rose	watery
laevo-tyrosine	C1=CC(=CC=C1C[C@@H](C(=O)O)N)O	odorless
thioethylene glycol	C(CS)O	sulfurous
diethyl ether	CCOCC	ethereal
linoleic acid	CCCCC/C=C\C/C=C\CCCCCCCC(=O)O	fatty
antipyrine	O=C2\C=C(/N(N2c1ccccc1)C)C	green	floral	herbal	apple	pear
phloretin	C1=CC(=CC=C1CCC(=O)C2=C(C=C(C=C2O)O)O)O	odorless
laevo-leucine	CC(C)C[C@@H](C(=O)O)N	odorless
calcium disodium edetate	C(CN(CC(=O)[O-])CC(=O)[O-])N(CC(=O)[O-])CC(=O)[O-].[Na+].[Na+].[Ca+2]	odorless
laevo-methionine	CSCC[C@@H](C(=O)O)N	acidic
laevo-phenyl alanine	C1=CC=C(C=C1)C[C@@H](C(=O)O)N	odorless
tetrasodium EDTA	C(CN(CC(=O)[O-])CC(=O)[O-])N(CC(=O)[O-])CC(=O)[O-].[Na+].[Na+].[Na+].[Na+]	fresh	aldehydic	waxy	green	orange
ethanol	CCO	alcoholic	ethereal	medicinal
formic acid	C(=O)O	pungent
acetic acid	CC(=O)O	sharp	pungent	sour
benzoic acid	C1=CC=C(C=C1)C(=O)O	balsamic
hexanal (aldehyde C-6)	CCCCCC=O	fresh	green	fatty	aldehydic	grassy	leafy	fruity	sweaty
1-naphthaldehyde	C1=CC=C2C(=C1)C=CC=C2C=O	woody
glucosamine HCl	Cl.O=C[C@H](N)[C@@H](O)[C@H](O)[C@H](O)CO	odorless
thiamine hydrochloride	CC1=C(SC=[N+]1CC2=CN=C(N=C2N)C)CCO.Cl.[Cl-]	sour	bitter
5-hydroxymethyl furfural	C1=C(OC(=C1)C=O)CO	fatty	buttery	musty	waxy	caramellic
methyl alcohol	CO	alcoholic
isopropyl alcohol	CC(C)O	alcoholic	musty	woody
	CC(=O)C	solvent	ethereal	apple	pear
dimethyl sulfoxide	CS(=O)C	fatty	oily	cheesy	garlic	mushroom
methyl sulfone	CS(=O)(=O)C	sulfurous	burnt
sodium citrate anhydrous	C(C(=O)[O-])C(CC(=O)[O-])(C(=O)[O-])O.[Na+].[Na+].[Na+]	odorless
acetyl proline	CC(=O)N1CCC[C@H]1C(=O)O	camphoreous	herbal	woody
dextro-mannitol	C([C@H]([C@H]([C@@H]([C@@H](CO)O)O)O)O)O	odorless
ortho-salicylic acid	C1=CC=C(C(=C1)C(=O)O)O	phenolic	nutty
ethyl bromopyruvate	BrCC(=O)C(=O)OCC	alliaceous	sulfurous	garlic	onion	roasted
laevo-asparagine	C([C@@H](C(=O)O)N)C(=O)N	odorless
dextro,laevo-lysine	C(CCN)CC(C(=O)O)N	odorless
laevo-histidine	C1=C(NC=N1)C[C@@H](C(=O)O)N	odorless
propyl alcohol	CCCO	alcoholic	fermented	musty
benzene	C1=CC=CC=C1	aromatic
sodium lactate	CC(C(=O)[O-])O.[Na+]	odorless
laevo-valine	CC(C)[C@@H](C(=O)O)N	odorless
laevo-threonine	C[C@H]([C@@H](C(=O)O)N)O	savory
laevo-isoleucine	CC[C@H](C)[C@@H](C(=O)O)N	odorless
hydrocyanic acid	C#N	sweet	floral	hawthorn	hay	coumarinic
methyl mercaptan	CS	cabbage	garlic
ethyl amine	CCN	fishy
acetaldehyde	CC=O	pungent	ethereal	aldehydic	fruity
ethyl mercaptan	CCS	sulfurous	fruity
dichloromethane	C(Cl)Cl	sweet	caramellic	sugar	green	licorice	balsamic
dimethyl sulfide	CSC	sulfurous	onion	sweet	corn	vegetable	cabbage	tomato	green
isopropyl amine	CC(C)N	fishy
isopropyl mercaptan	CC(C)S	ripe	onion	gassy	meaty	sulfurous
hydrochlorofluorocarbon 22	C(F)(F)Cl	sulfurous	sweet	cabbage	tropical	fruity
trimethyl amine	CN(C)C	fishy	oily	sweaty	fruity
propylene oxide	CC1CO1	ethereal	sweet
tert-butanol	CC(C)(C)O	camphoreous
tert-butyl mercaptan	CC(C)(C)S	sulfurous
tert-amyl alcohol	CCC(C)(C)O	pungent
pinacol	CC(C)(C(C)(C)O)O	woody	earthy	patchouli	warm	bready
(??)-camphor	CC1(C2CCC1(C(=O)C2)C)C	camphoreous
bornyl acetate	CC(=O)OC1CC2CCC1(C2(C)C)C	woody	pine	herbal	cedar	spicy
(-)-bornyl isovalerate	CC(C)CC(=O)O[C@@H]1C[C@@H]2CC[C@]1(C2(C)C)C	camphoreous	tropical
beta-santalol	C/C(=C/CCC1(C2CCC(C2)C1=C)C)/CO	woody
cedrol	C[C@@H]1CC[C@@H]2[C@]13CC[C@@]([C@H](C3)C2(C)C)(C)O	woody	dry	sweet
cedryl acetate	C[C@@H]1CC[C@@H]2C13CCC(C(C3)C2(C)C)(C)OC(=O)C	sharp	dry	woody	cedar
ethyl 2-hydroxy-2-methyl butyrate	CCC(C)(C(=O)OCC)O	caramellic	nutty
3-methyl-3-pentanol	CCC(C)(CC)O	fruity	green	leafy
strawberry glycidate 1 (aldehyde C-16 (so-called))	CCOC(=O)C1C(O1)(C)C2=CC=CC=C2	sweet	fruity	strawberry	floral	honey	fatty
acetyl triethyl citrate	CCOC(=O)CC(CC(=O)OCC)(C(=O)OCC)OC(=O)C	odorless
acetyl tributyl citrate	CCCCOC(=O)CC(CC(=O)OCCCC)(C(=O)OCCCC)OC(=O)C	herbal	winey	sweet
citric acid	OC(=O)CC(O)(CC(O)=O)C(=O)O	odorless
triethyl citrate	CCOC(=O)CC(CC(=O)OCC)(C(=O)OCC)O	odorless	fruity	winey
tributyl citrate	O=C(OCCCC)CC(O)(C(=O)OCCCC)CC(=O)OCCCC	herbal	plastic
linalyl isobutyrate	CC(C)C(=O)OC(C)(CCC=C(C)C)C=C	fruity	lavender	woody	bergamot
linalyl butyrate	CCCC(=O)OC(C)(CCC=C(C)C)C=C	bergamot	fruity	banana	berry
linalyl cinnamate	CC(=CCCC(C)(C=C)OC(=O)/C=C/C1=CC=CC=C1)C	sweet	balsamic	lily	neroli	amber
isophorone	CC1=CC(=O)CC(C1)(C)C	cooling	woody	sweet	green	camphoreous	fruity	musty	tobacco	leathery
tetrahydrolinalool	CCC(C)(CCCC(C)C)O	fresh	sweet	citrus	floral	lily
linalool	CC(=CCCC(C)(C=C)O)C	citrus	floral	sweet	rose	woody	green
isobutyl amine	CC(C)CN	fishy	cheesy
isobutyl alcohol	CC(C)CO	ethereal	winey	cortex
isobutyraldehyde	CC(C)C=O	fresh	aldehydic	floral	green
methacrolein	CC(=C)C=O	hyacinth
2-butanol	CCC(C)O	sweet	apricot
methyl ethyl ketone	CCC(=O)C	ethereal	fruity	camphoreous
methyl vinyl ketone	CC(=O)C=C	sweet
1-amino-2-propanol	CC(CN)O	fishy
pyruvaldehyde	CC(=O)C=O	sweet	acidic	ethereal	brown	rummy
propionic acid	CCC(=O)O	pungent	acidic	cheesy
glycolic acid	C(C(=O)O)O	odorless	buttery
methyl acetate	CC(=O)OC	ethereal	sweet	fruity
isobutyric acid	CC(C)C(=O)O	acidic	sour	cheesy	dairy	buttery
laevo-lactic acid	C[C@@H](C(=O)O)O	odorless	acidic
2-mercaptopropionic acid	CC(C(=O)O)S	meaty	sulfurous	roasted
lanosterol	CC(CCC=C(C)C)[C@H]1CC[C@@]2([C@@]1(CCC3=C2CC[C@@H]4[C@@]3(CC[C@@H](C4(C)C)O)C)C)C	tropical	strawberry	peppery
alpha-irone	CC1CC=C(C(C1(C)C)/C=C/C(=O)C)C	orris	floral	berry	violet	woody	powdery
beta-irone	CC1CCC(=C(C1(C)C)/C=C/C(=O)C)C	fresh	sweet	violet	berry	woody	powdery
gamma-ionone	CC(=O)/C=C/C1C(=C)CCCC1(C)C	woody	floral
(E)-beta-ionone	C[C@@H]1CCC=C(C1(C)C)/C=C/C(=O)C	dry	powdery	floral	woody	orris
tropical ionone	CC1=CCCC(C1C=CC(=O)CCC=C)(C)C	green	floral	woody	orris	tropical	weedy	waxy	leathery
beta-isomethyl ionone	CC1=C(C(CCC1)(C)C)/C=C(\C)/C(=O)C	woody	ambergris	waxy	orris	floral
camphene	CC1(C2CCC(C2)C1=C)C	woody	herbal
bisphenol A	CC(C)(C1=CC=C(C=C1)O)C2=CC=C(C=C2)O	phenolic
4-aminophenyl sulfone	C1=CC(=CC=C1N)S(=O)(=O)C2=CC=C(C=C2)N	fresh	citrus	herbal	woody	lavender
cumene hydroperoxide	CC(C)(C1=CC=CC=C1)OO	floral	minty	earthy	leathery
dihydro-alpha-terpinyl acetate	CC1CCC(CC1)C(C)(C)OC(=O)C	fresh	herbal	woody	soapy
terpinyl propionate	CCC(=O)OC(C)(C)C1CCC(=CC1)C	fresh	waxy	rose
lilyall	CC(CC=O)C1=CC=C(C=C1)C(C)(C)C	floral	muguet	watery	green	powdery	cumin
alpha-pinene	CC1=CCC2CC1C2(C)C	fresh	camphoreous	sweet	pine	earthy	woody
verbenone	CC1=CC(=O)C2CC1C2(C)C	camphoreous	mentholic	celery
(E)-tiglic acid	C/C=C(\C)/C(=O)O	sweet	dry	spicy	woody	caramellic
methyl methacrylate	CC(=C)C(=O)OC	aromatic	fruity
cyclotene hydrate	CC1=C(C(=O)CC1)O	caramellic	maple
saccharin	C1=CC=C2C(=C1)C(=O)NS2(=O)=O	odorless
musk ketone	CC1=C(C(=C(C(=C1[N+](=O)[O-])C(C)(C)C)[N+](=O)[O-])C)C(=O)C	fatty	musk	soapy	dry	floral	powdery
musk xylol	CC1=C(C(=C(C(=C1[N+](=O)[O-])C(C)(C)C)[N+](=O)[O-])C)[N+](=O)[O-]	fatty	dry	sweet	soapy	musk
skatole	CC1=CNC2=CC=CC=C12	animal
musk ambrette	CC1=C(C=C(C(=C1[N+](=O)[O-])OC)C(C)(C)C)[N+](=O)[O-]	musty	sweet
dicyclohexyl phthalate	C1CCC(CC1)OC(=O)C2=CC=CC=C2C(=O)OC3CCCCC3	plastic
diethyl phthalate	CCOC(=O)C1=CC=CC=C1C(=O)OCC	odorless
vitamin K1	CC1=C(C(=O)C2=CC=CC=C2C1=O)C/C=C(\C)/CCCC(C)CCCC(C)CCCC(C)C	odorless
guanylic acid	C1=NC2=C(N1[C@H]3[C@@H]([C@@H]([C@H](O3)COP(=O)(O)O)O)O)NC(=NC2=O)N	odorless
butyl phthalyl butyl glycolate	CCCCOC(=O)COC(=O)C1=CC=CC=C1C(=O)OCCCC	odorless
dimethyl anthranilate	CNC1=CC=CC=C1C(=O)OC	fruity	musty	sweet	neroli	powdery	phenolic	winey
ortho-phenyl anisole	COC1=CC=CC=C1C2=CC=CC=C2	rose	fruity
1-naphthaleneacetic acid	C1=CC=C2C(=C1)C=CC=C2CC(=O)O	violet	floral
maraniol	CCOC1=CC2=C(C=C1)C(=CC(=O)O2)C	nutty
isobutyl salicylate	CC(C)COC(=O)C1=CC=CC=C1O	herbal	floral
isoamyl salicylate	CC(C)CCOC(=O)C1=CC=CC=C1O	floral	herbal	woody	metallic
phenethyl salicylate	C1=CC=C(C=C1)CCOC(=O)C2=CC=CC=C2O	balsamic	floral	rose	hyacinth
ethyl anthranilate	CCOC(=O)C1=CC=CC=C1N	sweet	floral	grape
cinnamyl anthranilate	C1=CC=C(C=C1)C=CCOC(=O)C2=CC=CC=C2N	balsamic	fruity	grape
phthalide	C1C2=CC=CC=C2C(=O)O1	sweet	tonka	coumarinic	powdery	coconut	phenolic	lactonic
beta-caryophyllene	C/C/1=C\CCC(=C)[C@H]2CC([C@@H]2CC1)(C)C	sweet	woody	spicy	clove	dry
indole acetic acid	C1=CC=C2C(=C1)C(=CN2)CC(=O)O	odorless	sour
cyclotene propionate	CCC(=O)OC1=C(CCC1=O)C	creamy	caramellic	buttery	maple
choline bitartrate	C[N+](C)(C)CCO.[C@@H]([C@H](C(=O)[O-])O)(C(=O)O)O	odorless
laevo-(+)-tartaric acid	[C@@H]([C@H](C(=O)O)O)(C(=O)O)O	odorless
diethyl laevo-tartrate	CCOC(=O)C(C(C(=O)OCC)O)O	fruity	winey	caramellic
xylitol	C([C@H](C([C@H](CO)O)O)O)O	odorless
2-ethyl butyric acid	CCC(CC)C(=O)O	acidic	fruity	dry	berry
2-furoic acid	C1=COC(=C1)C(=O)O	odorless
2-acetyl thiophene	CC(=O)C1=CC=CS1	sulfurous	nutty	hazelnut
versalide	CCC1=CC2=C(C=C1C(=O)C)C(CCC2(C)C)(C)C	sweet	musk
green acetate	CC(=O)OC1CCCCC1C(C)(C)C	fruity	woody	green	apple	herbal
6-tert-butyl-meta-cresol	CC1=CC(=C(C=C1)C(C)(C)C)O	leathery
2-isopropyl phenol	CC(C)C1=CC=CC=C1O	medicinal	phenolic
nitrophenol	C1=CC=C(C(=C1)[N+](=O)[O-])O	honey	rose
guaiene	CC1CCC(=C(C)C)CC2=C1CCC2C	sweet	woody	dry	spicy	powdery
hydroxycitronellal / methyl anthranilate schiff's base	CC(CCCC(C)(C)O)CC=NC1=CC=CC=C1C(=O)OC	floral	lily	orange	sweet
menthyl salicylate	CC1CCC(C(C1)OC(=O)C2=CC=CC=C2O)C(C)C	odorless
menthyl valerate	CCCCC(=O)OC1CC(CCC1C(C)C)C	sweet	mentholic	fruity
isoascorbic acid	C([C@H]([C@@H]1C(=O)C(=C(O1)O)O)O)O	odorless
methyl 2-methyl benzoate	CC1=CC=CC=C1C(=O)OC	floral	grape
2',4'-dimethyl acetophenone	CC1=CC(=C(C=C1)C(=O)C)C	floral	woody	sweet	minty
(-)-isopulegol	C[C@H]1CC[C@@H]([C@@H](C1)O)C(=C)C	minty	cooling	medicinal	woody
piperitone	CC1=CC(=O)C(CC1)C(C)C	herbal	minty	camphoreous	medicinal
thymol	CC1=CC(=C(C=C1)C(C)C)O	herbal	phenolic	medicinal	camphoreous
2,4-dihydroxybenzoic acid	C1=CC(=C(C=C1O)O)C(=O)O	tea	rose
vetiverol	CC1CC(C=C(C2C1CC(=C(C)C)C2)C)O	sweet	balsamic	woody	sandalwood
2-hydroxybenzaldehyde	C1=CC=C(C(=C1)C=O)O	medicinal	spicy	cinnamon	cooling
ortho-guaiacol	COC1=CC=CC=C1O	phenolic	smoky	spicy	vanilla	woody
rose acetate	CC(=O)OC(C1=CC=CC=C1)C(Cl)(Cl)Cl	rose	floral	powdery	balsamic	soapy
xanthoxylin	CC(=O)C1=C(C=C(C=C1OC)OC)O	camphoreous
delta-gluconolactone	C([C@@H]1[C@H]([C@@H]([C@H](C(=O)O1)O)O)O)O	odorless
2-phenyl propionaldehyde dimethyl acetal	COC(OC)C(C)c1ccccc1	floral	leafy	hyacinth	green	mushroom	earthy
benzhydrol	C1=CC=C(C=C1)C(C2=CC=CC=C2)O	weedy	green	rose
2-benzoyl pyridine	C1=CC=C(C=C1)C(=O)C2=CC=CC=N2	bitter	musty
2,6-dimethoxyphenol	COC1=C(C(=CC=C1)OC)O	smoky	phenolic	balsamic	powdery	woody
ortho-dimethyl hydroquinone	COC1=CC=CC=C1OC	sweet	creamy	vanilla	phenolic	musty
naphthalene	C1=CC=C2C=CC=CC2=C1	pungent	dry
quinoline	C1=CC=C2C(=C1)C=CC=N2	medicinal	musty	tobacco	earthy
cyclamen aldehyde / methyl anthranilate schiff's base	CC(C)C1=CC=C(C=C1)CC(C)C=NC2=CC=CC=C2C(=O)OC	fresh	lily	neroli	orange	floral
lilyall / methyl anthranilate schiff's base	CC(CC1=CC=C(C=C1)C(C)(C)C)C=NC2=CC=CC=C2C(=O)OC	fresh	green	lily	citrus
2-methyl naphthalene	CC1=CC2=CC=CC=C2C=C1	sweet	floral	woody
2-naphthyl mercaptan	C1=CC=C2C=C(C=CC2=C1)S	sulfurous	meaty	roasted	woody	creamy
para-methyl tetrahydroquinoline	CC1=CC2=C(C=C1)NCCC2	animal	leathery	ambergris
6-methyl quinoline	CC1=CC2=C(C=C1)N=CC=C2	leathery	tonka	tobacco
coumarin	C1=CC=C2C(=C1)C=CC(=O)O2	sweet	hay	tonka
alpha-amyl cinnamaldehyde dimethyl acetal	CCCCCC(=CC1=CC=CC=C1)C(OC)OC	jasmin	lily	green	lemon
6-methyl coumarin	CC1=CC2=C(C=C1)OC(=O)C=C2	sweet	coconut	vanilla	creamy	powdery	floral
biphenyl	C1=CC=C(C=C1)C2=CC=CC=C2	pungent	rose	green	geranium
4-cyclohexyl cyclohexanone	C1CCC(CC1)C2CCC(=O)CC2	floral	orris	woody	ozone	fresh
beta-naphthyl methyl ether	COC1=CC2=CC=CC=C2C=C1	sweet	floral	orange	neroli
beta-naphthyl methyl ketone	CC(=O)C1=CC2=CC=CC=C2C=C1	sweet	neroli	orange	powdery
methyl eugenol	COC1=C(C=C(C=C1)CC=C)OC	sweet	fresh	warm	spicy	clove	cinnamon
methyl isoeugenol	CC=CC1=CC(=C(C=C1)OC)OC	spicy	clove	woody
beta-naphthyl ethyl ether	CCOC1=CC2=CC=CC=C2C=C1	floral	orange	powdery	grape
2-isobutyl quinoline	CC(C)CC1=NC2=CC=CC=C2C=C1	animal	leathery	woody	tobacco
eugenyl acetate	CC(=O)OC1=C(C=C(C=C1)CC=C)OC	fresh	sweet	woody	clove	floral	spicy
isoeugenyl acetate	CC=CC1=CC(=C(C=C1)OC(=O)C)OC	odorless
4-methyl guaiacol	CC1=CC(=C(C=C1)O)OC	spicy	clove	vanilla	phenolic	medicinal	leathery
2-phenyl propionaldehyde	CC(C=O)C1=CC=CC=C1	fresh	sharp	green	hyacinth	leafy
1-phenyl propyl alcohol	CCC(C1=CC=CC=C1)O	sweet	floral	balsamic
propiophenone	CCC(=O)C1=CC=CC=C1	hawthorn	floral	aromatic	cherry	herbal
methyl benzoate	COC(=O)C1=CC=CC=C1	phenolic	almond	floral
methyl nicotinate	COC(=O)C1=CN=CC=C1	warm	herbal	tobacco
ethyl benzoate	CCOC(=O)C1=CC=CC=C1	fruity	dry	musty	sweet
1-benzoyl acetone	CC(=O)CC(=O)C1=CC=CC=C1	balsamic	woody	dry	vanilla
styralyl acetate	CC(C1=CC=CC=C1)OC(=O)C	green	leafy	gardenia	musty
phenyl benzoate	O=C(Oc1ccccc1)c2ccccc2	phenolic
ethyl benzoyl acetate	CCOC(=O)CC(=O)C1=CC=CC=C1	sweet	fruity	cherry
ethyl para-toluate	CCOC(=O)C1=CC=C(C=C1)C	vanilla
propyl paraben	CCCOC(=O)C1=CC=C(C=C1)O	sweet	smoky	burnt	woody	hawthorn
butyl paraben	CCCCOC(=O)C1=CC=C(C=C1)O	phenolic
ethyl para-anisate	CCOC(=O)C1=CC=C(C=C1)OC	fruity
isoamyl benzoate	CC(C)CCOC(=O)C1=CC=CC=C1	sweet	balsamic	green	waxy
geranyl benzoate	CC(=CCCC(=CCOC(=O)C1=CC=CC=C1)C)C	sweet	amber	rose
octyl benzoate	CCCCCCCCOC(=O)C1=CC=CC=C1	fruity	balsamic
dihydrosafrole	CCCC1=CC2=C(C=C1)OCO2	spicy
safrole	C=CCC1=CC2=C(C=C1)OCO2	sweet	warm	spicy	woody	floral	anise
(E,E)-piperine	C1CCN(CC1)C(=O)/C=C/C=C/C2=CC3=C(C=C2)OCO3	peppery	animal
propenyl guaethol	CCOC1=C(C=C(C=C1)C=CC)O	sweet	vanilla	woody	tobacco	spicy	phenolic	powdery
ethohexadiol	CCCC(C(CC)CO)O	odorless
benzothiazole	C1=CC=C2C(=C1)N=CS2	sulfurous	vegetable	cooked	nutty	coffee	meaty
2-methyl indole	CC1=CC2=CC=CC=C2N1	animal
methyl benzoxole	CC1=NC2=CC=CC=C2O1	tobacco	burnt	phenolic	meaty	powdery
thiohexam	C1CCC(CC1)NSC2=NC3=CC=CC=C3S2	creamy	coconut	buttery
ortho-xylene	CC1=CC=CC=C1C	geranium
ortho-cresol	CC1=CC=CC=C1O	musty	phenolic	plastic	medicinal	herbal	leathery
pseudocumene	CC1=CC(=C(C=C1)C)C	plastic
[truncated: 3,957 more rows]

## Sheet: Compound-OR
Table S1: Compound-olfactory receptor associations used in the study
Name	CAS number	SMILES	Olfactory Receptor (OR)	Synonym OR	Species	human OR ortholog
para-methoxyacetophenone	100-06-1	CC(=O)C1=CC=C(C=C1)OC	OR1D2	OR1D2	humain
1,1-dimethoxy-octane	10022-28-3	CCCCCCCC(OC)OC	OR2W1	OR2W1	humain
benzyl alcohol	100-51-6	C1=CC=C(C=C1)CO	OR1G1	OR1G1	humain
benzyl alcohol	100-51-6	C1=CC=C(C=C1)CO	OR52D1	OR52D1	humain
benzaldehyde	100-52-7	C1=CC=C(C=C1)C=O	OR1D2	OR1D2	humain
benzaldehyde	100-52-7	C1=CC=C(C=C1)C=O	OR1G1	OR1G1	humain
benzaldehyde	100-52-7	C1=CC=C(C=C1)C=O	OR52D1	OR52D1	humain
anisole	100-66-3	COC1=CC=CC=C1	OR1A1	OR1A1	humain
anisole	100-66-3	COC1=CC=CC=C1	OR1G1	OR1G1	humain
anisole	100-66-3	COC1=CC=CC=C1	OR52D1	OR52D1	humain
methylcinnamaldehyde	101-39-3	CC(=CC1=CC=CC=C1)C=O	OR1D20	OR1D20	humain
methylcinnamaldehyde	101-39-3	CC(=CC1=CC=CC=C1)C=O	OR3A1	OR3A1	humain
ethyl phenylacetate	101-97-3	CCOC(=O)CC1=CC=CC=C1	OR1A1	OR1A1	humain
ethyl phenylacetate	101-97-3	CCOC(=O)CC1=CC=CC=C1	OR2W1	OR2W1	humain
dimethyl ethyl phenyl carbinol	103-05-9	CC(C)(CCC1=CC=CC=C1)O	OR1D2	OR1D2	humain
methyl-trans-cinnamate	103-26-4	COC(=O)/C=C/C1=CC=CC=C1	OR1D2	OR1D2	humain
methyl-trans-cinnamate	103-26-4	COC(=O)/C=C/C1=CC=CC=C1	OR2W1	OR2W1	humain
benzyl isobutyrate	103-28-6	CC(C)C(=O)OCC1=CC=CC=C1	OR1D2	OR1D2	humain
ethyl cinnamate	103-36-6	CCOC(=O)C=CC1=CC=CC=C1	OR1A1	OR1A1	humain
ethyl cinnamate	103-36-6	CCOC(=O)C=CC1=CC=CC=C1	OR1D2	OR1D2	humain
benzyl butyrate	103-37-7	CCCC(=O)OCC1=CC=CC=C1	OR1D2	OR1D2	humain
ethyl linalool	10339-55-6	CCC(=CCCC(C)(C=C)O)C	OR1D2	OR1D2	humain
phenyl ethyl acetate	103-45-7	CC(=O)OCCC1=CC=CC=C1	OR1D2	OR1D2	humain
cinnamyl acetate	103-54-8	CC(=O)OCC=CC1=CC=CC=C1	OR2W1	OR2W1	humain
beta-phenoxy-ethyl-isobutyrate	103-60-6	CC(C)C(=O)OCCOC1=CC=CC=C1	OR1D2	OR1D2	humain
phenylacetic acid	103-82-2	C1=CC=C(C=C1)CC(=O)O	OR2W1	OR2W1	humain
p-tolyl isobutyrate	103-93-5	CC1=CC=C(C=C1)OC(=O)C(C)C	OR1A1	OR1A1	humain
cyclamal	103-95-7	CC(C)C1=CC=C(C=C1)CC(C)C=O	OR1D2	OR1D2	humain
anisyl acetate	104-21-2	CC(=O)OCC1=CC=C(C=C1)OC	OR1D2	OR1D2	humain
3-phenylpropanal	104-53-0	C1=CC=C(C=C1)CCC=O	OR1D2	OR1D2	humain
3-phenylpropanal	104-53-0	C1=CC=C(C=C1)CCC=O	OR1D20	OR1D20	humain
3-phenylpropanal	104-53-0	C1=CC=C(C=C1)CCC=O	OR3A1	OR3A1	humain
cinnamyl alcohol	104-54-1	C1=CC=C(C=C1)C=CCO	OR1A1	OR1A1	humain
cinnamyl alcohol	104-54-1	C1=CC=C(C=C1)C=CCO	OR1D2	OR1D2	humain
cinnamyl alcohol	104-54-1	C1=CC=C(C=C1)C=CCO	OR1D20	OR1D20	humain
cinnamaldehyde	104-55-2	C1=CC=C(C=C1)C=CC=O	OR10G3	OR10G3	humain
cinnamaldehyde	104-55-2	C1=CC=C(C=C1)C=CC=O	OR1A1	OR1A1	humain
cinnamaldehyde	104-55-2	C1=CC=C(C=C1)C=CC=O	OR1D2	OR1D2	humain
cinnamaldehyde	104-55-2	C1=CC=C(C=C1)C=CC=O	OR1G1	OR1G1	humain
cinnamaldehyde	104-55-2	C1=CC=C(C=C1)C=CC=O	OR2B11	OR2B11	humain
cinnamaldehyde	104-55-2	C1=CC=C(C=C1)C=CC=O	OR2G2	OR2G2	humain
cinnamaldehyde	104-55-2	C1=CC=C(C=C1)C=CC=O	OR2J2	OR2J2	humain
cinnamaldehyde	104-55-2	C1=CC=C(C=C1)C=CC=O	OR2J3	OR2J3	humain
cinnamaldehyde	104-55-2	C1=CC=C(C=C1)C=CC=O	OR2M4	OR2M4	humain
cinnamaldehyde	104-55-2	C1=CC=C(C=C1)C=CC=O	OR2T10	OR2T10	humain
cinnamaldehyde	104-55-2	C1=CC=C(C=C1)C=CC=O	OR2T34	OR2T34	humain
cinnamaldehyde	104-55-2	C1=CC=C(C=C1)C=CC=O	OR2W1	OR2W1	humain
cinnamaldehyde	104-55-2	C1=CC=C(C=C1)C=CC=O	OR52D1	OR52D1	humain
gamma-undecalactone	104-67-6	CCCCCCCC1CCC(=O)O1	OR1D2	OR1D2	humain
2-ethylhexanol	104-76-7	CCCCC(CC)CO	OR1G1	OR1G1	humain
2-ethylhexanol	104-76-7	CCCCC(CC)CO	OR52D1	OR52D1	humain
(-)-α-terpineol	10482-56-1	CC1=CC[C@H](CC1)C(C)(C)O	OR2W1	OR2W1	humain
tridecanal	10486-19-8	CCCCCCCCCCCCC=O	OR1G1	OR1G1	humain
cresyl methyl ether	104-93-8	CC1=CC=C(C=C1)OC	OR2M4	OR2M4	humain
p-cymylacetone	10528-64-0	C1(=CC=C(C=C1)CCC(C)=O)C(C)C	OR1D2	OR1D2	humain
3-methyl-valeric acid	105-43-1	CCC(C)CC(=O)O	OR51E1	OR51E1	humain
ethyl butyrate	105-54-4	CCCC(=O)OCC	OR1G1	OR1G1	humain
ethyl butyrate	105-54-4	CCCC(=O)OCC	OR52D1	OR52D1	humain
acetal	105-57-7	CCOC(C)OCC	OR1A1	OR1A1	humain
geranyl formate	105-86-2	CC(=CCCC(=CCOC=O)C)C	OR1D2	OR1D2	humain
geranyl acetate	105-87-3	CC(=CCC/C(=C/COC(=O)C)/C)C	OR1A1	OR1A1	humain
geranyl acetate	105-87-3	CC(=CCC/C(=C/COC(=O)C)/C)C	OR1D2	OR1D2	humain
geranyl acetate	105-87-3	CC(=CCC/C(=C/COC(=O)C)/C)C	OR1G1	OR1G1	humain
geranyl acetate	105-87-3	CC(=CCC/C(=C/COC(=O)C)/C)C	OR2A25	OR2A25	humain
geranyl acetate	105-87-3	CC(=CCC/C(=C/COC(=O)C)/C)C	OR2J2	OR2J2	humain
geranyl acetate	105-87-3	CC(=CCC/C(=C/COC(=O)C)/C)C	OR2J3	OR2J3	humain
geranyl acetate	105-87-3	CC(=CCC/C(=C/COC(=O)C)/C)C	OR2W1	OR2W1	humain
geranyl acetate	105-87-3	CC(=CCC/C(=C/COC(=O)C)/C)C	OR4Q3	OR4Q3	humain
geranyl acetate	105-87-3	CC(=CCC/C(=C/COC(=O)C)/C)C	OR51E1	OR51E1	humain
geranyl acetate	105-87-3	CC(=CCC/C(=C/COC(=O)C)/C)C	OR52D1	OR52D1	humain
geranyl propionate	105-90-8	CCC(=O)OCC=C(C)CCC=C(C)C	OR1D2	OR1D2	humain
ethylene brassylate	105-95-3	C1CCCCCC(=O)OCCOC(=O)CCCCC1	OR1A1	OR1A1	humain
ethylene brassylate	105-95-3	C1CCCCCC(=O)OCCOC(=O)CCCCC1	OR2J3	OR2J3	humain
ethylene brassylate	105-95-3	C1CCCCCC(=O)OCCOC(=O)CCCCC1	OR2W1	OR2W1	humain
tetrahydrogeraniol	106-21-8	CC(C)CCCC(C)CCO	OR1D2	OR1D2	humain
citronellol	106-22-9	CC(CCC=C(C)C)CCO	OR1A1	OR1A1	humain
citronellol	106-22-9	CC(CCC=C(C)C)CCO	OR1D2	OR1D2	humain
citronellol	106-22-9	CC(CCC=C(C)C)CCO	OR2M7	OR2M7	humain
citronellol	106-22-9	CC(CCC=C(C)C)CCO	OR2W1	OR2W1	humain
citronellal	106-23-0	CC(CCC=C(C)C)CC=O	OR1A1	OR1A1	humain
citronellal	106-23-0	CC(CCC=C(C)C)CC=O	OR1G1	OR1G1	humain
citronellal	106-23-0	CC(CCC=C(C)C)CC=O	OR52D1	OR52D1	humain
geraniol	106-24-1	CC(=CCC/C(=C/CO)/C)C	OR1A1	OR1A1	humain
geraniol	106-24-1	CC(=CCC/C(=C/CO)/C)C	OR1A2	OR1A2	humain
geraniol	106-24-1	CC(=CCC/C(=C/CO)/C)C	OR1D2	OR1D2	humain
geraniol	106-24-1	CC(=CCC/C(=C/CO)/C)C	OR1G1	OR1G1	humain
geraniol	106-24-1	CC(=CCC/C(=C/CO)/C)C	OR2M7	OR2M7	humain
geraniol	106-24-1	CC(=CCC/C(=C/CO)/C)C	OR2W1	OR2W1	humain
geraniol	106-24-1	CC(=CCC/C(=C/CO)/C)C	OR52D1	OR52D1	humain
nerol	106-25-2	CC(=CCC/C(=C\CO)/C)C	OR1A1	OR1A1	humain
geranyl butyrate	106-29-6	CCCC(=O)OCC=C(C)CCC=C(C)C	OR1D2	OR1D2	humain
ethyl heptanoate	106-30-9	CCCCCCC(=O)OCC	OR1G1	OR1G1	humain
ethyl heptanoate	106-30-9	CCCCCCC(=O)OCC	OR52D1	OR52D1	humain
ethyl octanoate	106-32-1	CCCCCCCC(=O)OCC	OR1A1	OR1A1	humain
ethyl octanoate	106-32-1	CCCCCCCC(=O)OCC	OR1G1	OR1G1	humain
ethyl octanoate	106-32-1	CCCCCCCC(=O)OCC	OR52D1	OR52D1	humain
3-heptanone	106-35-4	CCCCC(=O)CC	OR1A1	OR1A1	humain
3-heptanone	106-35-4	CCCCC(=O)CC	OR2W1	OR2W1	humain
3-heptanone	106-35-4	CCCCC(=O)CC	OR912-93	OR912-93	humain
4-cresol	106-44-5	CC1=CC=C(C=C1)O	OR10G4	OR10G4	humain
4-cresol	106-44-5	CC1=CC=C(C=C1)O	OR5AN1	OR5AN1	humain
4-cresol	106-44-5	CC1=CC=C(C=C1)O	OR9Q2	OR9Q2	humain
3-octanone	106-68-3	CCCCCC(=O)CC	OR1A1	OR1A1	humain
3-octanone	106-68-3	CCCCCC(=O)CC	OR1G1	OR1G1	humain
3-octanone	106-68-3	CCCCCC(=O)CC	OR2W1	OR2W1	humain
3-octanone	106-68-3	CCCCCC(=O)CC	OR52D1	OR52D1	humain
methyl hexanoate	106-70-7	CCCCCC(=O)OC	OR1G1	OR1G1	humain
methyl hexanoate	106-70-7	CCCCCC(=O)OC	OR52D1	OR52D1	humain
methyl heptanoate	106-73-0	CCCCCCC(=O)OC	OR1G1	OR1G1	humain
methyl heptanoate	106-73-0	CCCCCCC(=O)OC	OR52D1	OR52D1	humain
4-hydroxycoumarin	1076-38-6	C1=CC=C2C(=C1)C(=CC(=O)O2)O	OR2B11	OR2B11	humain
4-hydroxycoumarin	1076-38-6	C1=CC=C2C(=C1)C(=CC(=O)O2)O	OR2J2	OR2J2	humain
4-hydroxycoumarin	1076-38-6	C1=CC=C2C(=C1)C(=CC(=O)O2)O	OR2W1	OR2W1	humain
4-hydroxycoumarin	1076-38-6	C1=CC=C2C(=C1)C(=CC(=O)O2)O	OR5P3	OR5P3	humain
hydroxy-citronellal	107-75-5	CC(CCCC(C)(C)O)CC=O	OR1A1	OR1A1	humain
hydroxy-citronellal	107-75-5	CC(CCCC(C)(C)O)CC=O	OR1A2	OR1A2	humain
2-pentanone	107-87-9	CCCC(=O)C	OR1A1	OR1A1	humain
2-pentanone	107-87-9	CCCC(=O)C	OR2W1	OR2W1	humain
butyric acid	107-92-6	CCCC(=O)O	OR1G1	OR1G1	humain
butyric acid	107-92-6	CCCC(=O)O	OR51E1	OR51E1	humain
butyric acid	107-92-6	CCCC(=O)O	OR51I2	OR51I2	humain
butyric acid	107-92-6	CCCC(=O)O	OR52D1	OR52D1	humain
butyric acid	107-92-6	CCCC(=O)O	OR52E1	OR52E1	humain
cyclohexanone	108-94-1	C1CCC(=O)CC1	OR1A1	OR1A1	humain
cyclohexanone	108-94-1	C1CCC(=O)CC1	OR1G1	OR1G1	humain
cyclohexanone	108-94-1	C1CCC(=O)CC1	OR52D1	OR52D1	humain
2-methyl pyrazine	109-08-0	CC1=NC=CN=C1	OR1G1	OR1G1	humain
2-methyl pyrazine	109-08-0	CC1=NC=CN=C1	OR52D1	OR52D1	humain
butyl butyrate	109-21-7	CCCCOC(=O)CCC	OR1G1	OR1G1	humain
butyl butyrate	109-21-7	CCCCOC(=O)CCC	OR52D1	OR52D1	humain
pentanoic acid	109-52-4	CCCCC(=O)O	OR51E1	OR51E1	humain
pentanoic acid	109-52-4	CCCCC(=O)O	OR51I2	OR51I2	humain
pentanoic acid	109-52-4	CCCCC(=O)O	OR52L1	OR52L1	humain
ethyl decanoate	110-38-3	CCCCCCCCCC(=O)OCC	OR1A1	OR1A1	humain
ethyl decanoate	110-38-3	CCCCCCCCCC(=O)OCC	OR1G1	OR1G1	humain
ethyl decanoate	110-38-3	CCCCCCCCCC(=O)OCC	OR2W1	OR2W1	humain
ethyl decanoate	110-38-3	CCCCCCCCCC(=O)OCC	OR52D1	OR52D1	humain
2-methyl undecanal	110-41-8	CCCCCCCCCC(C)C=O	OR1D20	OR1D20	humain
2-methyl undecanal	110-41-8	CCCCCCCCCC(C)C=O	OR1G1	OR1G1	humain
methyl decanoate	110-42-9	CCCCCCCCCC(=O)OC	OR1G1	OR1G1	humain
methyl decanoate	110-42-9	CCCCCCCCCC(=O)OC	OR52D1	OR52D1	humain
2-heptanone	110-43-0	CCCCCC(=O)C	OR1A1	OR1A1	humain
2-heptanone	110-43-0	CCCCCC(=O)C	OR1G1	OR1G1	humain
2-heptanone	110-43-0	CCCCCC(=O)C	OR2W1	OR2W1	humain
2-heptanone	110-43-0	CCCCCC(=O)C	OR52D1	OR52D1	humain
2-heptanone	110-43-0	CCCCCC(=O)C	OR5K1	OR5K1	humain
2-heptanone	110-43-0	CCCCCC(=O)C	OR912-93	OR912-93	humain
iso jasmone	11050-62-7	CCC=CCC1=C(C(=O)CC1)C	OR1D2	OR1D2	humain
pyridine	110-86-1	C1=CC=NC=C1	OR1G1	OR1G1	humain
pyridine	110-86-1	C1=CC=NC=C1	OR52D1	OR52D1	humain
methyl heptenone	110-93-0	CC(=CCCC(=O)C)C	OR1D2	OR1D2	humain
methyl heptenone	110-93-0	CC(=CCCC(=O)C)C	OR1G1	OR1G1	humain
methyl heptenone	110-93-0	CC(=CCCC(=O)C)C	OR52D1	OR52D1	humain
methyl octanoate	111-11-5	CCCCCCCC(=O)OC	OR1G1	OR1G1	humain
methyl octanoate	111-11-5	CCCCCCCC(=O)OC	OR52D1	OR52D1	humain
2-octanone	111-13-7	CCCCCCC(=O)C	OR1A1	OR1A1	humain
2-octanone	111-13-7	CCCCCCC(=O)C	OR1G1	OR1G1	humain
2-octanone	111-13-7	CCCCCCC(=O)C	OR2W1	OR2W1	humain
2-octanone	111-13-7	CCCCCCC(=O)C	OR51E1	OR51E1	humain
2-octanone	111-13-7	CCCCCCC(=O)C	OR52D1	OR52D1	humain
heptanoic acid	111-14-8	CCCCCCC(=O)O	OR1G1	OR1G1	humain
heptanoic acid	111-14-8	CCCCCCC(=O)O	OR52D1	OR52D1	humain
hexanol	111-27-3	CCCCCCO	OR1G1	OR1G1	humain
hexanol	111-27-3	CCCCCCO	OR2W1	OR2W1	humain
hexanol	111-27-3	CCCCCCO	OR51E1	OR51E1	humain
hexanol	111-27-3	CCCCCCO	OR52D1	OR52D1	humain
hexanol	111-27-3	CCCCCCO	OR5P3	OR5P3	humain
heptanol	111-70-6	CCCCCCCO	6M1-6*03	6M1-6*03	humain
heptanol	111-70-6	CCCCCCCO	OR1A1	OR1A1	humain
heptanol	111-70-6	CCCCCCCO	OR1G1	OR1G1	humain
heptanol	111-70-6	CCCCCCCO	OR2J2	OR2J2	humain
heptanol	111-70-6	CCCCCCCO	OR2W1	OR2W1	humain
heptanol	111-70-6	CCCCCCCO	OR52D1	OR52D1	humain
heptanol	111-70-6	CCCCCCCO	OR5P3	OR5P3	humain
heptanal	111-71-7	CCCCCCC=O	OR1A1	OR1A1	humain
heptanal	111-71-7	CCCCCCC=O	OR1A2	OR1A2	humain
heptanal	111-71-7	CCCCCCC=O	OR1D2	OR1D2	humain
heptanal	111-71-7	CCCCCCC=O	OR1D20	OR1D20	humain
heptanal	111-71-7	CCCCCCC=O	OR1G1	OR1G1	humain
heptanal	111-71-7	CCCCCCC=O	OR2W1	OR2W1	humain
heptanal	111-71-7	CCCCCCC=O	OR52D1	OR52D1	humain
(r)-(+)-citronellol	1117-61-9	C[C@H](CCC=C(C)C)CCO	OR1A1	OR1A1	humain
(r)-(+)-citronellol	1117-61-9	C[C@H](CCC=C(C)C)CCO	OR1A2	OR1A2	humain
octanol	111-87-5	CCCCCCCCO	6M1-6*03	6M1-6*03	humain
octanol	111-87-5	CCCCCCCCO	OR1A1	OR1A1	humain
octanol	111-87-5	CCCCCCCCO	OR1A2	OR1A2	humain
octanol	111-87-5	CCCCCCCCO	OR1G1	OR1G1	humain
octanol	111-87-5	CCCCCCCCO	OR2J2	OR2J2	humain
octanol	111-87-5	CCCCCCCCO	OR2J3	OR2J3	humain
octanol	111-87-5	CCCCCCCCO	OR2W1	OR2W1	humain
octanol	111-87-5	CCCCCCCCO	OR51E1	OR51E1	humain
octanol	111-87-5	CCCCCCCCO	OR52D1	OR52D1	humain
octanethiol	111-88-6	CCCCCCCCS	OR1A1	OR1A1	humain
octanethiol	111-88-6	CCCCCCCCS	OR2C1	OR2C1	humain
octanethiol	111-88-6	CCCCCCCCS	OR2J2	OR2J2	humain
octanethiol	111-88-6	CCCCCCCCS	OR2W1	OR2W1	humain
nonanoic acid	112-05-0	CCCCCCCCC(=O)O	OR1C1	OR1C1	humain
nonanoic acid	112-05-0	CCCCCCCCC(=O)O	OR1G1	OR1G1	humain
nonanoic acid	112-05-0	CCCCCCCCC(=O)O	OR2W1	OR2W1	humain
nonanoic acid	112-05-0	CCCCCCCCC(=O)O	OR51E1	OR51E1	humain
nonanoic acid	112-05-0	CCCCCCCCC(=O)O	OR52D1	OR52D1	humain
2-undecanone	112-12-9	CCCCCCCCCC(=O)C	OR1G1	OR1G1	humain
1-decanol	112-30-1	CCCCCCCCCCO	6M1-6*03	6M1-6*03	humain
1-decanol	112-30-1	CCCCCCCCCCO	OR1A1	OR1A1	humain
1-decanol	112-30-1	CCCCCCCCCCO	OR1G1	OR1G1	humain
1-decanol	112-30-1	CCCCCCCCCCO	OR2J2	OR2J2	humain
1-decanol	112-30-1	CCCCCCCCCCO	OR2W1	OR2W1	humain
1-decanol	112-30-1	CCCCCCCCCCO	OR51E1	OR51E1	humain
1-decanol	112-30-1	CCCCCCCCCCO	OR52D1	OR52D1	humain
decanal	112-31-2	CCCCCCCCCC=O	OR1G1	OR1G1	humain
decanal	112-31-2	CCCCCCCCCC=O	OR2W1	OR2W1	humain
decanal	112-31-2	CCCCCCCCCC=O	OR51E1	OR51E1	humain
decanal	112-31-2	CCCCCCCCCC=O	OR52D1	OR52D1	humain
decanal	112-31-2	CCCCCCCCCC=O	OR56A1	OR56A1	humain
decanal	112-31-2	CCCCCCCCCC=O	OR56A4	OR56A4	humain
decanal	112-31-2	CCCCCCCCCC=O	OR56A5	OR56A5	humain
undecanoic acid	112-37-8	CCCCCCCCCCC(=O)O	OR51E1	OR51E1	humain
10-undecenoic acid	112-38-9	C=CCCCCCCCCC(=O)O	OR51E1	OR51E1	humain
undecanal	112-44-7	CCCCCCCCCCC=O	OR1D2	OR1D2	humain
undecanal	112-44-7	CCCCCCCCCCC=O	OR1G1	OR1G1	humain
undecanal	112-44-7	CCCCCCCCCCC=O	OR2T4	OR2T4	humain
undecanal	112-44-7	CCCCCCCCCCC=O	OR52D1	OR52D1	humain
undecanal	112-44-7	CCCCCCCCCCC=O	OR56A4	OR56A4	humain
1-dodecanol	112-53-8	CCCCCCCCCCCCO	OR1G1	OR1G1	humain
1-dodecanol	112-53-8	CCCCCCCCCCCCO	OR52D1	OR52D1	humain
dodecanal	112-54-9	CCCCCCCCCCCC=O	OR1G1	OR1G1	humain
dodecanal	112-54-9	CCCCCCCCCCCC=O	OR52D1	OR52D1	humain
diethyleneglycol hexyl ether	112-59-4	CCCCCCOCCOCCO	OR1D2	OR1D2	humain
dihydrojasmone	1128-08-1	CCCCCC1=C(CCC1=O)C	OR1A1	OR1A1	humain
dihydrojasmone	1128-08-1	CCCCCC1=C(CCC1=O)C	OR2W1	OR2W1	humain
2-methylbutyric acid	116-53-0	CCC(C)C(=O)O	OR51E1	OR51E1	humain
benzyl salicylate	118-58-1	C1=CC=C(C=C1)COC(=O)C2=CC=CC=C2O	OR2W1	OR2W1	humain
maltol	118-71-8	CC1=C(C(=O)C=CO1)O	OR1G1	OR1G1	humain
maltol	118-71-8	CC1=C(C(=O)C=CO1)O	OR52D1	OR52D1	humain
prenyl acetate	1191-16-8	CC(=CCOC(=O)C)C	OR2W1	OR2W1	humain
methyl salicylate	119-36-8	COC(=O)C1=CC=CC=C1O	OR1G1	OR1G1	humain
methyl salicylate	119-36-8	COC(=O)C1=CC=CC=C1O	OR51E1	OR51E1	humain
methyl salicylate	119-36-8	COC(=O)C1=CC=CC=C1O	OR52D1	OR52D1	humain
benzophenone	119-61-9	C1=CC=C(C=C1)C(=O)C2=CC=CC=C2	OR1A1	OR1A1	humain
benzophenone	119-61-9	C1=CC=C(C=C1)C(=O)C2=CC=CC=C2	OR2W1	OR2W1	humain
helional	1205-17-0	CC(CC1=CC2=C(C=C1)OCO2)C=O	OR1A1	OR1A1	humain
helional	1205-17-0	CC(CC1=CC2=C(C=C1)OCO2)C=O	OR1A2	OR1A2	humain
helional	1205-17-0	CC(CC1=CC2=C(C=C1)OCO2)C=O	OR1D2	OR1D2	humain
helional	1205-17-0	CC(CC1=CC2=C(C=C1)OCO2)C=O	OR1D20	OR1D20	humain
helional	1205-17-0	CC(CC1=CC2=C(C=C1)OCO2)C=O	OR1G1	OR1G1	humain
helional	1205-17-0	CC(CC1=CC2=C(C=C1)OCO2)C=O	OR2J2	OR2J2	humain
helional	1205-17-0	CC(CC1=CC2=C(C=C1)OCO2)C=O	OR2J3	OR2J3	humain
helional	1205-17-0	CC(CC1=CC2=C(C=C1)OCO2)C=O	OR2W1	OR2W1	humain
helional	1205-17-0	CC(CC1=CC2=C(C=C1)OCO2)C=O	OR3A1	OR3A1	humain
helional	1205-17-0	CC(CC1=CC2=C(C=C1)OCO2)C=O	OR52D1	OR52D1	humain
piperonal	120-57-0	C1OC2=C(O1)C=C(C=C2)C=O	OR1D20	OR1D20	humain
indol	120-72-9	C1=CC=C2C(=C1)C=CN2	OR1G1	OR1G1	humain
indol	120-72-9	C1=CC=C2C(=C1)C=CN2	OR52D1	OR52D1	humain
2,4-dnt	121-14-2	CC1=C(C=C(C=C1)[N+](=O)[O-])[N+](=O)[O-]	OR2J2	OR2J2	humain
2,4-dnt	121-14-2	CC1=C(C=C(C=C1)[N+](=O)[O-])[N+](=O)[O-]	OR2J3	OR2J3	humain
2,4-dnt	121-14-2	CC1=C(C=C(C=C1)[N+](=O)[O-])[N+](=O)[O-]	OR2W1	OR2W1	humain
2,4-dnt	121-14-2	CC1=C(C=C(C=C1)[N+](=O)[O-])[N+](=O)[O-]	OR51E1	OR51E1	humain
ethyl vanillin	121-32-4	CCOC1=C(C=CC(=C1)C=O)O	OR10G3	OR10G3	humain
ethyl vanillin	121-32-4	CCOC1=C(C=CC(=C1)C=O)O	OR10G4	OR10G4	humain
ethyl vanillin	121-32-4	CCOC1=C(C=CC(=C1)C=O)O	OR10G7	OR10G7	humain
ethyl vanillin	121-32-4	CCOC1=C(C=CC(=C1)C=O)O	OR10G9	OR10G9	humain
ethyl vanillin	121-32-4	CCOC1=C(C=CC(=C1)C=O)O	OR1D2	OR1D2	humain
ethyl vanillin	121-32-4	CCOC1=C(C=CC(=C1)C=O)O	OR1G1	OR1G1	humain
ethyl vanillin	121-32-4	CCOC1=C(C=CC(=C1)C=O)O	OR2J2	OR2J2	humain
ethyl vanillin	121-32-4	CCOC1=C(C=CC(=C1)C=O)O	OR2W1	OR2W1	humain
ethyl vanillin	121-32-4	CCOC1=C(C=CC(=C1)C=O)O	OR52D1	OR52D1	humain
vanillin	121-33-5	COC1=C(C=CC(=C1)C=O)O	OR10G3	OR10G3	humain
vanillin	121-33-5	COC1=C(C=CC(=C1)C=O)O	OR10G4	OR10G4	humain
vanillin	121-33-5	COC1=C(C=CC(=C1)C=O)O	OR1D20	OR1D20	humain
vanillin	121-33-5	COC1=C(C=CC(=C1)C=O)O	OR1G1	OR1G1	humain
vanillin	121-33-5	COC1=C(C=CC(=C1)C=O)O	OR1L3	OR1L3	humain
vanillin	121-33-5	COC1=C(C=CC(=C1)C=O)O	OR2G2	OR2G2	humain
vanillin	121-33-5	COC1=C(C=CC(=C1)C=O)O	OR2J2	OR2J2	humain
vanillin	121-33-5	COC1=C(C=CC(=C1)C=O)O	OR2M4	OR2M4	humain
vanillin	121-33-5	COC1=C(C=CC(=C1)C=O)O	OR2T10	OR2T10	humain
vanillin	121-33-5	COC1=C(C=CC(=C1)C=O)O	OR2T34	OR2T34	humain
vanillin	121-33-5	COC1=C(C=CC(=C1)C=O)O	OR2W1	OR2W1	humain
vanillin	121-33-5	COC1=C(C=CC(=C1)C=O)O	OR52D1	OR52D1	humain
vanillin	121-33-5	COC1=C(C=CC(=C1)C=O)O	OR5AC2	OR5AC2	humain
ethyl phenyl glycidate	121-39-1	CCOC(=O)C1C(O1)C2=CC=CC=C2	OR1D2	OR1D2	humain
4-methylacetophenone	122-00-9	CC1=CC=C(C=C1)C(=O)C	OR1A1	OR1A1	humain
benzyl propionate	122-63-4	CCC(=O)OCC1=CC=CC=C1	OR1D2	OR1D2	humain
3-phenyl propyl propionate	122-74-7	CCC(=O)OCCCC1=CC=CC=C1	OR10A6	OR10A6	humain
3-phenyl propyl propionate	122-74-7	CCC(=O)OCCCC1=CC=CC=C1	OR1A1	OR1A1	humain
3-phenyl propyl propionate	122-74-7	CCC(=O)OCCCC1=CC=CC=C1	OR2J2	OR2J2	humain
3-phenyl propyl propionate	122-74-7	CCC(=O)OCCCC1=CC=CC=C1	OR2J3	OR2J3	humain
3-phenyl propyl propionate	122-74-7	CCC(=O)OCCCC1=CC=CC=C1	OR2W1	OR2W1	humain
phenylacetaldehyde	122-78-1	C1=CC=C(C=C1)CC=O	OR1D2	OR1D2	humain
phenylacetaldehyde	122-78-1	C1=CC=C(C=C1)CC=O	OR2J2	OR2J2	humain
phenylacetaldehyde	122-78-1	C1=CC=C(C=C1)CC=O	OR2W1	OR2W1	humain
phenylacetaldehyde	122-78-1	C1=CC=C(C=C1)CC=O	OR51L1	OR51L1	humain
p-anisyl-formate	122-91-8	COC1=CC=C(C=C1)COC=O	OR1D20	OR1D20	humain
4-ethylphenol	123-07-9	CCC1=CC=C(C=C1)O	OR1A1	OR1A1	humain
4-ethylphenol	123-07-9	CCC1=CC=C(C=C1)O	OR2W1	OR2W1	humain
anisaldehyde	123-11-5	COC1=CC=C(C=C1)C=O	OR1G1	OR1G1	humain
anisaldehyde	123-11-5	COC1=CC=C(C=C1)C=O	OR52D1	OR52D1	humain
anisaldehyde	123-11-5	COC1=CC=C(C=C1)C=O	OR6P1	OR6P1	humain
ethyl nonanoate	123-29-5	CCCCCCCCC(=O)OCC	OR1G1	OR1G1	humain
ethyl nonanoate	123-29-5	CCCCCCCCC(=O)OCC	OR52D1	OR52D1	humain
propanal	123-38-6	CCC=O	OR51E1	OR51E1	humain
propanal	123-38-6	CCC=O	OR5K1	OR5K1	humain
ethyl hexanoate	123-66-0	CCCCCC(=O)OCC	OR1A1	OR1A1	humain
ethyl hexanoate	123-66-0	CCCCCC(=O)OCC	OR1G1	OR1G1	humain
ethyl hexanoate	123-66-0	CCCCCC(=O)OCC	OR2W1	OR2W1	humain
ethyl hexanoate	123-66-0	CCCCCC(=O)OCC	OR52D1	OR52D1	humain
butyraldehyde	123-72-8	CCCC=O	OR1G1	OR1G1	humain
isoamyl acetate	123-92-2	CC(C)CCOC(=O)C	OR1G1	OR1G1	humain
isoamyl acetate	123-92-2	CC(C)CCOC(=O)C	OR52D1	OR52D1	humain
2-octanol	123-96-6	CCCCCCC(C)O	OR1G1	OR1G1	humain
2-octanol	123-96-6	CCCCCCC(C)O	OR52D1	OR52D1	humain
octanoic acid	124-07-2	CCCCCCCC(=O)O	OR11H7	OR11H7	humain
octanoic acid	124-07-2	CCCCCCCC(=O)O	OR1G1	OR1G1	humain
octanoic acid	124-07-2	CCCCCCCC(=O)O	OR2W1	OR2W1	humain
octanoic acid	124-07-2	CCCCCCCC(=O)O	OR51E1	OR51E1	humain
octanoic acid	124-07-2	CCCCCCCC(=O)O	OR52D1	OR52D1	humain
octanal	124-13-0	CCCCCCCC=O	OR1A1	OR1A1	humain
octanal	124-13-0	CCCCCCCC=O	OR1A2	OR1A2	humain
octanal	124-13-0	CCCCCCCC=O	OR1A3	OR1A3	humain
octanal	124-13-0	CCCCCCCC=O	OR1D2	OR1D2	humain
octanal	124-13-0	CCCCCCCC=O	OR1D20	OR1D20	humain
octanal	124-13-0	CCCCCCCC=O	OR1G1	OR1G1	humain
octanal	124-13-0	CCCCCCCC=O	OR2W1	OR2W1	humain
octanal	124-13-0	CCCCCCCC=O	OR52D1	OR52D1	humain
nonanal	124-19-6	CCCCCCCCC=O	OR1A1	OR1A1	humain
nonanal	124-19-6	CCCCCCCCC=O	OR1A2	OR1A2	humain
nonanal	124-19-6	CCCCCCCCC=O	OR1D2	OR1D2	humain
nonanal	124-19-6	CCCCCCCCC=O	OR1G1	OR1G1	humain
nonanal	124-19-6	CCCCCCCCC=O	OR2J2	OR2J2	humain
nonanal	124-19-6	CCCCCCCCC=O	OR2W1	OR2W1	humain
nonanal	124-19-6	CCCCCCCCC=O	OR52D1	OR52D1	humain
nonanal	124-19-6	CCCCCCCCC=O	OR5K1	OR5K1	humain
9-decen-1-ol	13019-22-2	C=CCCCCCCCCO	OR1D2	OR1D2	humain
9-decen-1-ol	13019-22-2	C=CCCCCCCCCO	OR1G1	OR1G1	humain
jasmatone	13074-65-2	CCCCCCC1CCCC1=O	OR1D2	OR1D2	humain
quinine	130-95-0	COC1=CC2=C(C=CN=C2C=C1)C(C3CC4CCN3CC4C=C)O	OR5K1	OR5K1	humain
floridile	131379-26-5	CC=CCCCCCCCC#N	OR1D2	OR1D2	humain
7-octen-1-ol	13175-44-5	C=CCCCCCCO	OR1D2	OR1D2	humain
methyl anthranilate	134-20-3	COC(=O)C1=CC=CC=C1N	OR2W1	OR2W1	humain
limonene	138-86-3	CC1=CCC(CC1)C(=C)C	OR1A1	OR1A1	humain
limonene	138-86-3	CC1=CCC(CC1)C(=C)C	OR1G1	OR1G1	humain
limonene	138-86-3	CC1=CCC(CC1)C(=C)C	OR2B11	OR2B11	humain
limonene	138-86-3	CC1=CCC(CC1)C(=C)C	OR2W1	OR2W1	humain
limonene	138-86-3	CC1=CCC(CC1)C(=C)C	OR52D1	OR52D1	humain
limonene	138-86-3	CC1=CCC(CC1)C(=C)C	OR5K1	OR5K1	humain
cinnamic acid	140-10-3	C1=CC=C(C=C1)C=CC(=O)O	OR1G1	OR1G1	humain
cinnamic acid	140-10-3	C1=CC=C(C=C1)C=CC(=O)O	OR52D1	OR52D1	humain
benzyl acetate	140-11-4	CC(=O)OCC1=CC=CC=C1	OR1A1	OR1A1	humain
benzyl acetate	140-11-4	CC(=O)OCC1=CC=CC=C1	OR1D2	OR1D2	humain
benzyl acetate	140-11-4	CC(=O)OCC1=CC=CC=C1	OR2W1	OR2W1	humain
phenyl ethyl isovalerate	140-26-1	CC(C)CC(=O)OCCC1=CC=CC=C1	OR1D2	OR1D2	humain
estragole	140-67-0	COC1=CC=C(C=C1)CC=C	OR1G1	OR1G1	humain
estragole	140-67-0	COC1=CC=C(C=C1)CC=C	OR2M4	OR2M4	humain
estragole	140-67-0	COC1=CC=C(C=C1)CC=C	OR2T34	OR2T34	humain
estragole	140-67-0	COC1=CC=C(C=C1)CC=C	OR52D1	OR52D1	humain
menthone	14073-97-3	CC1CCC(C(=O)C1)C(C)C	OR1G1	OR1G1	humain
menthone	14073-97-3	CC1CCC(C(=O)C1)C(C)C	OR52D1	OR52D1	humain
2,4-octanedione	14090-87-0	CCCCC(=O)CC(=O)C	OR1A1	OR1A1	humain
neryl acetate	141-12-8	CC(=CCC/C(=C\COC(=O)C)/C)C	OR1D2	OR1D2	humain
allyl heptanoate	142-19-8	CCCCCCC(=O)OCC=C	OR1A1	OR1A1	humain
allyl heptanoate	142-19-8	CCCCCCC(=O)OCC=C	OR2W1	OR2W1	humain
hexanoic acid	142-62-1	CCCCCC(=O)O	OR1G1	OR1G1	humain
hexanoic acid	142-62-1	CCCCCC(=O)O	OR51E1	OR51E1	humain
hexanoic acid	142-62-1	CCCCCC(=O)O	OR51I2	OR51I2	humain
hexanoic acid	142-62-1	CCCCCC(=O)O	OR51L1	OR51L1	humain
hexanoic acid	142-62-1	CCCCCC(=O)O	OR52B2	OR52B2	humain
hexanoic acid	142-62-1	CCCCCC(=O)O	OR52D1	OR52D1	humain
hexanoic acid	142-62-1	CCCCCC(=O)O	OR56A5	OR56A5	humain
hexyl acetate	142-92-7	CCCCCCOC(=O)C	OR2W1	OR2W1	humain
dodecanoic acid	143-07-7	CCCCCCCCCCCC(=O)O	OR1G1	OR1G1	humain
dodecanoic acid	143-07-7	CCCCCCCCCCCC(=O)O	OR51E1	OR51E1	humain
dodecanoic acid	143-07-7	CCCCCCCCCCCC(=O)O	OR52D1	OR52D1	humain
1-nonanol	143-08-8	CCCCCCCCCO	6M1-6*03	6M1-6*03	humain
1-nonanol	143-08-8	CCCCCCCCCO	OR1D2	OR1D2	humain
1-nonanol	143-08-8	CCCCCCCCCO	OR1G1	OR1G1	humain
1-nonanol	143-08-8	CCCCCCCCCO	OR2J2	OR2J2	humain
1-nonanol	143-08-8	CCCCCCCCCO	OR2W1	OR2W1	humain
1-nonanol	143-08-8	CCCCCCCCCO	OR51E1	OR51E1	humain
1-nonanol	143-08-8	CCCCCCCCCO	OR52D1	OR52D1	humain
1-nonanethiol	1455-21-6	CCCCCCCCCS	OR1A1	OR1A1	humain
1-nonanethiol	1455-21-6	CCCCCCCCCS	OR2C1	OR2C1	humain
1-nonanethiol	1455-21-6	CCCCCCCCCS	OR2W1	OR2W1	humain
1-nonanethiol	1455-21-6	CCCCCCCCCS	OR51E1	OR51E1	humain
beta-ionone	14901-07-6	CC1=C(C(CCC1)(C)C)C=CC(=O)C	OR1G1	OR1G1	humain
beta-ionone	14901-07-6	CC1=C(C(CCC1)(C)C)C=CC(=O)C	OR2B3	OR2B3	humain
beta-ionone	14901-07-6	CC1=C(C(CCC1)(C)C)C=CC(=O)C	OR4D6	OR4D6	humain
beta-ionone	14901-07-6	CC1=C(C(CCC1)(C)C)C=CC(=O)C	OR4D9	OR4D9	humain
beta-ionone	14901-07-6	CC1=C(C(CCC1)(C)C)C=CC(=O)C	OR52D1	OR52D1	humain
beta-ionone	14901-07-6	CC1=C(C(CCC1)(C)C)C=CC(=O)C	OR5A1	OR5A1	humain
beta-ionone	14901-07-6	CC1=C(C(CCC1)(C)C)C=CC(=O)C	OR5A2	OR5A2	humain
(+)-menthol	15356-60-2	C[C@H]1CC[C@@H]([C@H](C1)O)C(C)C	OR1A1	OR1A1	humain
(+)-menthol	15356-60-2	C[C@H]1CC[C@@H]([C@H](C1)O)C(C)C	OR2J2	OR2J2	humain
(+)-menthol	15356-60-2	C[C@H]1CC[C@@H]([C@H](C1)O)C(C)C	OR2W1	OR2W1	humain
(+)-menthol	15356-60-2	C[C@H]1CC[C@@H]([C@H](C1)O)C(C)C	OR51E1	OR51E1	humain
(+)-menthol	15356-60-2	C[C@H]1CC[C@@H]([C@H](C1)O)C(C)C	OR8K3	OR8K3	humain
menthol	15356-70-4	CC1CCC(C(C1)O)C(C)C	OR1G1	OR1G1	humain
menthol	15356-70-4	CC1CCC(C(C1)O)C(C)C	OR52D1	OR52D1	humain
2-ethoxythiazole	15679-19-3	CCOC1=NC=CS1	OR2W1	OR2W1	humain
shoyu pyrazine	15707-24-1	CCC1=NC=CN=C1CC	OR1A1	OR1A1	humain
shoyu pyrazine	15707-24-1	CCC1=NC=CN=C1CC	OR2W1	OR2W1	humain
3-phenylbutanal	16251-77-7	CC(CC=O)C1=CC=CC=C1	OR1D2	OR1D2	humain
3-phenylbutanal	16251-77-7	CC(CC=O)C1=CC=CC=C1	OR1D20	OR1D20	humain
3-phenylbutanal	16251-77-7	CC(CC=O)C1=CC=CC=C1	OR3A1	OR3A1	humain
delta-2-decenolactone	16400-72-9	CCCCCCCC1CC=CC(=O)O1	OR1D2	OR1D2	humain
methyl nonanoate	1731-84-6	CCCCCCCCC(=O)OC	OR1G1	OR1G1	humain
methyl nonanoate	1731-84-6	CCCCCCCCC(=O)OC	OR51E1	OR51E1	humain
methyl nonanoate	1731-84-6	CCCCCCCCC(=O)OC	OR52D1	OR52D1	humain
allyl phenylacetate	1797-74-6	C=CCOC(=O)CC1=CC=CC=C1	OR1A1	OR1A1	humain
allyl phenylacetate	1797-74-6	C=CCOC(=O)CC1=CC=CC=C1	OR2W1	OR2W1	humain
allyl phenylacetate	1797-74-6	C=CCOC(=O)CC1=CC=CC=C1	OR51L1	OR51L1	humain
bourgeonal	18127-01-0	CC(C)(C)C1=CC=C(C=C1)CCC=O	OR1A1	OR1A1	humain
bourgeonal	18127-01-0	CC(C)(C)C1=CC=C(C=C1)CCC=O	OR1D2	OR1D2	humain
bourgeonal	18127-01-0	CC(C)(C)C1=CC=C(C=C1)CCC=O	OR1D3	OR1D3	humain
bourgeonal	18127-01-0	CC(C)(C)C1=CC=C(C=C1)CCC=O	OR1D4	OR1D4	humain
bourgeonal	18127-01-0	CC(C)(C)C1=CC=C(C=C1)CCC=O	OR1D5	OR1D5	humain
bourgeonal	18127-01-0	CC(C)(C)C1=CC=C(C=C1)CCC=O	OR1D6	OR1D6	humain
bourgeonal	18127-01-0	CC(C)(C)C1=CC=C(C=C1)CCC=O	OR3A1	OR3A1	humain
4-phenylbutyraldehyde	18328-11-5	C1=CC=C(C=C1)CCCC=O	OR1D2	OR1D2	humain
androstenone	18339-16-7	CC12CCC3C(C1CC=C2)CCC4C3(CCC(=O)C4)C	OR1C1	OR1C1	humain
androstenone	18339-16-7	CC12CCC3C(C1CC=C2)CCC4C3(CCC(=O)C4)C	OR51E1	OR51E1	humain
androstenone	18339-16-7	CC12CCC3C(C1CC=C2)CCC4C3(CCC(=O)C4)C	OR7D4	OR7D4	humain
2-ethyl fenchol	18368-91-7	CCC1(C(C2CCC1(C2)C)(C)C)O	OR11A1	OR11A1	humain
tetrahydromyrcenol	18479-57-7	CCC(C)CCCC(C)(C)O	OR1D2	OR1D2	humain
dihydromyrcenol	18479-58-8	CC(CCCC(C)(C)O)C=C	OR1D2	OR1D2	humain
dihydromyrcenol	18479-58-8	CC(CCCC(C)(C)O)C=C	OR1D2	OR1D2	humain
trans-2-heptenal	18829-55-5	CCCC/C=C/C=O	OR2W1	OR2W1	humain
trans-2-nonenal	18829-56-6	CCCCCC/C=C/C=O	OR1D2	OR1D2	humain
cinnamyl nitrile	1885-38-7	C1=CC=C(C=C1)/C=C/C#N	OR1D2	OR1D2	humain
(z)-2-octenal	20664-46-4	CCCCC/C=C\C=O	OR2W1	OR2W1	humain
(-)-cis-carveol	2102-59-2	CC1=CC[C@H](C[C@H]1O)C(=C)C	OR1A1	OR1A1	humain
(-)-cis-carveol	2102-59-2	CC1=CC[C@H](C[C@H]1O)C(=C)C	OR1A2	OR1A2	humain
3-methyl-3-nonanol	21078-72-8	CCCCCCC(C)(CC)O	OR1D2	OR1D2	humain
rossitol	215231-33-7	CC1(O)CCCC(CC(C)C)C1	OR1D2	OR1D2	humain
z-7-decenal	21661-97-2	CC/C=C\CCCCCC=O	OR1A1	OR1A1	humain
(e,z)-2,4-nonadienal	21661-99-4	CCCC/C=C\C=C\C=O	OR1A1	OR1A1	humain
cis-4-decenal	21662-09-9	CCCCC/C=C\CCC=O	OR2W1	OR2W1	humain
diallyl disulfide	2179-57-9	C=CCSSCC=C	OR2W1	OR2W1	humain
3-(1-methylpyrrolidin-2-yl)pyridine	22083-74-5	CN1CCCC1C2=CN=CC=C2	OR1G1	OR1G1	humain
(+)-carvone	2244-16-8	CC1=CC[C@@H](CC1=O)C(=C)C	OR1A1	OR1A1	humain
(+)-carvone	2244-16-8	CC1=CC[C@@H](CC1=O)C(=C)C	OR2J2	OR2J2	humain
(+)-carvone	2244-16-8	CC1=CC[C@@H](CC1=O)C(=C)C	OR2W1	OR2W1	humain
(+)-carvone	2244-16-8	CC1=CC[C@@H](CC1=O)C(=C)C	OR5P3	OR5P3	humain
(+)-carvone	2244-16-8	CC1=CC[C@@H](CC1=O)C(=C)C	OR8B3	OR8B3	humain
undecene-2-nitrile	22629-48-7	CCCCCCCCC=CC#N	OR1D2	OR1D2	humain
3-(cyclohex-3-en-1-yl)propanal	22858-74-8	C1CC(CC=C1)CCC=O	OR1D2	OR1D2	humain
2-pentylpyridine	2294-76-0	CCCCCC1=CC=CC=N1	OR2W1	OR2W1	humain
gamma-dodecalactone	2305-05-7	CCCCCCCCC1CCC(=O)O1	OR1D2	OR1D2	humain
nerolidyl acetate	2306-78-7	CC(=CCCC(=CCCC(C)(C=C)OC(=O)C)C)C	OR1D2	OR1D2	humain
octyl octanoate	2306-88-9	CCCCCCCCOC(=O)CCCCCCC	OR2W1	OR2W1	humain
beta-damascenone	23696-85-7	CC=CC(=O)C1=C(C=CCC1(C)C)C	OR2W1	OR2W1	humain
beta-damascenone	23696-85-7	CC=CC(=O)C1=C(C=CCC1(C)C)C	OR8K3	OR8K3	humain
beta-damascone	23726-91-2	CC=CC(=O)C1=C(CCCC1(C)C)C	OR1A1	OR1A1	humain
beta-damascone	23726-91-2	CC=CC(=O)C1=C(CCCC1(C)C)C	OR5K1	OR5K1	humain
(+)-citronellal	2385-77-5	C[C@H](CCC=C(C)C)CC=O	OR1A1	OR1A1	humain
2-sec-butyl-3-methoxypyrazine	24168-70-5	CCC(C)C1=NC=CN=C1OC	OR1A1	OR1A1	humain
s-methyl butanethioate	2432-51-1	CCCC(=O)SC	OR1G1	OR1G1	humain
s-methyl butanethioate	2432-51-1	CCCC(=O)SC	OR52D1	OR52D1	humain
1,3-butane dithiol	24330-52-7	CC(CCS)S	OR2B11	OR2B11	humain
1,3-butane dithiol	24330-52-7	CC(CCS)S	OR2W1	OR2W1	humain
clonal	2437-25-4	CCCCCCCCCCCC#N	OR1D2	OR1D2	humain
2-isobutyl-3-methoxypyrazine	24683-00-9	CC(C)CC1=NC=CN=C1OC	OR1G1	OR1G1	humain
2-isobutyl-3-methoxypyrazine	24683-00-9	CC(C)CC1=NC=CN=C1OC	OR52D1	OR52D1	humain
hedione	24851-98-7	O=C(OC)CC1C(C(=O)CC1)CCCCC	OR1G1	OR1G1	humain
hedione	24851-98-7	O=C(OC)CC1C(C(=O)CC1)CCCCC	OR52D1	OR52D1	humain
trans-trans-2,4-decadienal	25152-84-5	CCCCC/C=C/C=C/C=O	OR1A1	OR1A1	humain
trans-trans-2,4-decadienal	25152-84-5	CCCCC/C=C/C=C/C=O	OR1A2	OR1A2	humain
trans-trans-2,4-decadienal	25152-84-5	CCCCC/C=C/C=C/C=O	OR1D2	OR1D2	humain
benzyl acetone	2550-26-7	CC(=O)CCC1=CC=CC=C1	OR1D2	OR1D2	humain
rosaphen	25634-93-9	CC1=CC(=CC=C1)CCCCCO	OR1D2	OR1D2	humain
2-isopropyl-3-methoxypyrazine	25773-40-4	CC(C)C1=NC=CN=C1OC	OR2W1	OR2W1	humain
1-octyl-2-pyrrolidone	2687-94-7	CCCCCCCCN1CCCC1=O	OR1D2	OR1D2	humain
allyl cyclohexylpropionate	2705-87-5	C=CCOC(=O)CCC1CCCCC1	OR1D2	OR1D2	humain
delta-tetradecalactone	2721-22-4	CCCCCCCCCC1CCCC(=O)O1	OR1D2	OR1D2	humain
homofuraneol	27538-10-9	CCC1C(=O)C(=C(O1)C)O	OR2W1	OR2W1	humain
3-cyclohexylbutanal	27608-07-7	CC(CC=O)C1CCCCC1	OR1D2	OR1D2	humain
dihydroeugenol	2785-87-7	CCCC1=CC(=C(C=C1)O)OC	OR1A1	OR1A1	humain
3,4-methylenedioxypropiophenone	28281-49-4	CCC(=O)C1=CC2=C(C=C1)OCO2	OR1D20	OR1D20	humain
sotolone	28664-35-9	CC1C(=C(C(=O)O1)O)C	OR8D1	OR8D1	humain
thiazol	288-47-1	C1=CSC=N1	OR1G1	OR1G1	humain
thiazol	288-47-1	C1=CSC=N1	OR52D1	OR52D1	humain
pyrazine	290-37-9	C1=CN=CC=N1	OR1G1	OR1G1	humain
pyrazine	290-37-9	C1=CN=CC=N1	OR51E1	OR51E1	humain
pyrazine	290-37-9	C1=CN=CC=N1	OR52D1	OR52D1	humain
6-methyl-2,4-heptanedione	3002-23-1	CC(C)CC(=O)CC(=O)C	OR2W1	OR2W1	humain
4-decenal	30390-50-2	CCCCCC=CCCC=O	OR1A1	OR1A1	humain
4-decenal	30390-50-2	CCCCCC=CCCC=O	OR1A2	OR1A2	humain
(-)-carveol(mix. of isomers)	308363-12-4	CC1=CC[C@H](CC1O)C(=C)C	OR1A1	OR1A1	humain
(-)-carveol(mix. of isomers)	308363-12-4	CC1=CC[C@H](CC1O)C(=C)C	OR1A2	OR1A2	humain
2-methoxy pyrazine	3149-28-8	COC1=NC=CN=C1	OR2J2	OR2J2	humain
2-methoxy pyrazine	3149-28-8	COC1=NC=CN=C1	OR2W1	OR2W1	humain
heliotropyl acetone	3160-37-0	CC(=O)C=CC1=CC2=C(C=C1)OCO2	OR1D20	OR1D20	humain
lyral	31906-04-4	CC(C)(CCCC1=CCC(CC1)C=O)O	OR10J5	OR10J5	humain
lyral	31906-04-4	CC(C)(CCCC1=CCC(CC1)C=O)O	OR1D2	OR1D2	humain
lyral	31906-04-4	CC(C)(CCCC1=CCC(CC1)C=O)O	OR1G1	OR1G1	humain
lyral	31906-04-4	CC(C)(CCCC1=CCC(CC1)C=O)O	OR52D1	OR52D1	humain
lyral	31906-04-4	CC(C)(CCCC1=CCC(CC1)C=O)O	OR5K1	OR5K1	humain
(2z)-3,7-dimethylocta-2,6-dienenitrile	31983-27-4	CC(=CCC/C(=C\C#N)/C)C	OR52D1	OR52D1	humain
piperonyl acetate	326-61-4	CC(=O)OCC1=CC2=C(C=C1)OCO2	OR1D20	OR1D20	humain
ethyl cyclohexanecarboxylate	3289-28-9	CCOC(=O)C1CCCCC1	OR1A1	OR1A1	humain
delta-nonalactone	3301-94-8	CCCCC1CCCC(=O)O1	OR1D2	OR1D2	humain
decanoic acid	334-48-5	CCCCCCCCCC(=O)O	OR1A1	OR1A1	humain
decanoic acid	334-48-5	CCCCCCCCCC(=O)O	OR1G1	OR1G1	humain
decanoic acid	334-48-5	CCCCCCCCCC(=O)O	OR2J2	OR2J2	humain
decanoic acid	334-48-5	CCCCCCCCCC(=O)O	OR2W1	OR2W1	humain
decanoic acid	334-48-5	CCCCCCCCCC(=O)O	OR51E1	OR51E1	humain
decanoic acid	334-48-5	CCCCCCCCCC(=O)O	OR52B2	OR52B2	humain
decanoic acid	334-48-5	CCCCCCCCCC(=O)O	OR52D1	OR52D1	humain
decanoic acid	334-48-5	CCCCCCCCCC(=O)O	OR56A5	OR56A5	humain
4-phenyl-butan-1-ol	3360-41-6	C1=CC=C(C=C1)CCCCO	OR1D2	OR1D2	humain
4-phenyl-butan-1-ol	3360-41-6	C1=CC=C(C=C1)CCCCO	OR1G1	OR1G1	humain
methyl tuberate	33673-62-0	CCCCCC1C(CC(=O)O1)C	OR1D2	OR1D2	humain
1-octen-3-ol	3391-86-4	CCCCCC(C=C)O	OR1A1	OR1A1	humain
1-octen-3-ol	3391-86-4	CCCCCC(C=C)O	OR1D2	OR1D2	humain
1-octen-3-ol	3391-86-4	CCCCCC(C=C)O	OR2W1	OR2W1	humain
cis-6-nonen-1-ol	35854-86-5	CC/C=C\CCCCCO	OR1D2	OR1D2	humain
furaneol	3658-77-3	CC1C(=O)C(=C(O1)C)O	OR2W1	OR2W1	humain
dimethyl trisulfide	3658-80-8	CSSSC	OR1A1	OR1A1	humain
(z)-(3)-hexenyl acetate	3681-71-8	CC/C=C\CCOC(=O)C	OR1A1	OR1A1	humain
5-phenylvaleraldehyde	36884-28-3	C1=CC=C(C=C1)CCCCC=O	OR1D2	OR1D2	humain
dihydroisojasmonate	37172-53-5	CCCCCCC1C(CCC1=O)C(=O)OC	OR1D2	OR1D2	humain
cyclobutanecarboxylic acid	3721-95-7	C1CC(C1)C(=O)O	OR51E1	OR51E1	humain
2-nonenoic acid	3760-11-0	CCCCCCC=CC(=O)O	OR51E1	OR51E1	humain
myrac aldehyde	37677-14-8	CC(=CCCC1=CCC(CC1)C=O)C	OR1D2	OR1D2	humain
2,3-hexanedione	3848-24-6	CCCC(=O)C(=O)C	OR2W1	OR2W1	humain
manzanate	39255-32-8	CCCC(C)C(=O)OCC	OR1G1	OR1G1	humain
manzanate	39255-32-8	CCCC(C)C(=O)OCC	OR5AC2	OR5AC2	humain
jasmonyl	39864-15-8	CCCCCCCCC(OC(=O)C)OC(=O)C	OR1G1	OR1G1	humain
jasmonyl	39864-15-8	CCCCCCCCC(OC(=O)C)OC(=O)C	OR2T34	OR2T34	humain
hypo-lem	40188-41-8	CC(C)CCCC(C)CC#N	OR1D2	OR1D2	humain
androstadienone	4075-07-4	CC12CCC3C(C1CC=C2)CCC4=CC(=O)CCC34C	OR10A6	OR10A6	humain
androstadienone	4075-07-4	CC12CCC3C(C1CC=C2)CCC4=CC(=O)CCC34C	OR1A1	OR1A1	humain
androstadienone	4075-07-4	CC12CCC3C(C1CC=C2)CCC4=CC(=O)CCC34C	OR2A25	OR2A25	humain
androstadienone	4075-07-4	CC12CCC3C(C1CC=C2)CCC4=CC(=O)CCC34C	OR2J2	OR2J2	humain
androstadienone	4075-07-4	CC12CCC3C(C1CC=C2)CCC4=CC(=O)CCC34C	OR2W1	OR2W1	humain
androstadienone	4075-07-4	CC12CCC3C(C1CC=C2)CCC4=CC(=O)CCC34C	OR51L1	OR51L1	humain
androstadienone	4075-07-4	CC12CCC3C(C1CC=C2)CCC4=CC(=O)CCC34C	OR7C1	OR7C1	humain
androstadienone	4075-07-4	CC12CCC3C(C1CC=C2)CCC4=CC(=O)CCC34C	OR7D4	OR7D4	humain
2-methyl-3-(p-tolyl)propionaldehyde	41496-43-9	CC1=CC=C(C=C1)CC(C)C=O	OR3A1	OR3A1	humain
aldehyde tpm	41496-43-9	C1(=CC=C(C=C1)C)CC(C=O)C	OR3A1	OR3A1	humain
anethole	4180-23-8	CC=CC1=CC=C(C=C1)OC	OR1A1	OR1A1	humain
anethole	4180-23-8	CC=CC1=CC=C(C=C1)OC	OR1D2	OR1D2	humain
anethole	4180-23-8	CC=CC1=CC=C(C=C1)OC	OR1G1	OR1G1	humain
anethole	4180-23-8	CC=CC1=CC=C(C=C1)OC	OR52D1	OR52D1	humain
(s)-(+)-2-phenylbutyric acid	4286-15-1	CC[C@@H](C1=CC=CC=C1)C(=O)O	OR2W1	OR2W1	humain
alpha-damascone	43052-87-5	C/C=C/C(=O)C1C(=CCCC1(C)C)C	OR1L3	OR1L3	humain
alpha-damascone	43052-87-5	C/C=C/C(=O)C1C(=CCCC1(C)C)C	OR2G2	OR2G2	humain
alpha-damascone	43052-87-5	C/C=C/C(=O)C1C(=CCCC1(C)C)C	OR2M4	OR2M4	humain
alpha-damascone	43052-87-5	C/C=C/C(=O)C1C(=CCCC1(C)C)C	OR2T10	OR2T10	humain
alpha-damascone	43052-87-5	C/C=C/C(=O)C1C(=CCCC1(C)C)C	OR2T34	OR2T34	humain
alpha-damascone	43052-87-5	C/C=C/C(=O)C1C(=CCCC1(C)C)C	OR5AC2	OR5AC2	humain
2-phenylethanethiol	4410-99-5	C1=CC=C(C=C1)CCS	OR1A1	OR1A1	humain
2-phenylethanethiol	4410-99-5	C1=CC=C(C=C1)CCS	OR2W1	OR2W1	humain
coffee difuran	4437-20-1	C1=COC(=C1)CSSCC2=CC=CO2	OR1A1	OR1A1	humain
coffee difuran	4437-20-1	C1=COC(=C1)CSSCC2=CC=CO2	OR2B11	OR2B11	humain
coffee difuran	4437-20-1	C1=COC(=C1)CSSCC2=CC=CO2	OR2J2	OR2J2	humain
coffee difuran	4437-20-1	C1=COC(=C1)CSSCC2=CC=CO2	OR2J3	OR2J3	humain
coffee difuran	4437-20-1	C1=COC(=C1)CSSCC2=CC=CO2	OR2W1	OR2W1	humain
coffee difuran	4437-20-1	C1=COC(=C1)CSSCC2=CC=CO2	OR4Q3	OR4Q3	humain
coffee difuran	4437-20-1	C1=COC(=C1)CSSCC2=CC=CO2	OR51E1	OR51E1	humain
3,4-hexanedione	4437-51-8	CCC(=O)C(=O)CC	OR2W1	OR2W1	humain
4-methylnonanoic acid	45019-28-1	CCCCCC(C)CCC(=O)O	OR51E1	OR51E1	humain
3,4-methylenedioxyphenyl acetone	4676-39-5	CC(=O)CC1=CC2=C(C=C1)OCO2	OR1D20	OR1D20	humain
(+)-fenchone	4695-62-9	C[C@]12CC[C@H](C1)C(C2=O)(C)C	OR1A1	OR1A1	humain
eucalyptol	470-82-6	CC1(C2CCC(O1)(CC2)C)C	OR1G1	OR1G1	humain
eucalyptol	470-82-6	CC1(C2CCC(O1)(CC2)C)C	OR52D1	OR52D1	humain
quintone	4819-67-4	CCCCCC1CCCC1=O	OR1D2	OR1D2	humain
3-octyl acetate	4864-61-3	CCCCCC(CC)OC(=O)C	OR1D2	OR1D2	humain
4-chromanone	491-37-2	C1COC2=CC=CC=C2C1=O	OR1A1	OR1A1	humain
4-chromanone	491-37-2	C1COC2=CC=CC=C2C1=O	OR2W1	OR2W1	humain
5-hydroxy-4-octanone	496-77-5	CCCC(C(=O)CCC)O	OR1G1	OR1G1	humain
3-phenyl propionic acid	501-52-0	C1=CC=C(C=C1)CCC(=O)O	OR1D2	OR1D2	humain
citronellic acid	502-47-6	CC(CCC=C(C)C)CC(=O)O	OR1A1	OR1A1	humain
citronellic acid	502-47-6	CC(CCC=C(C)C)CC(=O)O	OR1A2	OR1A2	humain
alpha-farnesene	502-61-4	CC(=CCCC(=CCC=C(C)C=C)C)C	OR1A1	OR1A1	humain
isovaleric acid	503-74-2	CC(C)CC(=O)O	OR117P	OR117P	humain
isovaleric acid	503-74-2	CC(C)CC(=O)O	OR11H4	OR11H4	humain
isovaleric acid	503-74-2	CC(C)CC(=O)O	OR11H6	OR11H6	humain
isovaleric acid	503-74-2	CC(C)CC(=O)O	OR11H7	OR11H7	humain
isovaleric acid	503-74-2	CC(C)CC(=O)O	OR1G1	OR1G1	humain
isovaleric acid	503-74-2	CC(C)CC(=O)O	OR2W1	OR2W1	humain
isovaleric acid	503-74-2	CC(C)CC(=O)O	OR51E1	OR51E1	humain
isovaleric acid	503-74-2	CC(C)CC(=O)O	OR52D1	OR52D1	humain
3-hydroxybutan-2-one	513-86-0	CC(C(=O)C)O	OR1G1	OR1G1	humain
3-hydroxybutan-2-one	513-86-0	CC(C(=O)C)O	OR52D1	OR52D1	humain
citralva	5146-66-7	CC(=CCCC(=CC#N)C)C	OR1A1	OR1A1	humain
citralva	5146-66-7	CC(=CCCC(=CC#N)C)C	OR1A2	OR1A2	humain
citralva	5146-66-7	CC(=CCCC(=CC#N)C)C	OR1G1	OR1G1	humain
citralva	5146-66-7	CC(=CCCC(=CC#N)C)C	OR52D1	OR52D1	humain
citronellyl nitrile	51566-62-2	CC(CCC=C(C)C)CC#N	OR1D2	OR1D2	humain
3-methylthio-1-hexanol	51755-66-9	CCCC(CCO)SC	OR1G1	OR1G1	humain
5-decanol	5205-34-5	CCCCCC(CCCC)O	OR1D2	OR1D2	humain
7-methoxycoumarin	531-59-9	COC1=CC2=C(C=C1)C=CC(=O)O2	OR2W1	OR2W1	humain
citral	5392-40-5	CC(=CCC/C(=C/C=O)/C)C	OR1A1	OR1A1	humain
citral	5392-40-5	CC(=CCC/C(=C/C=O)/C)C	OR1A2	OR1A2	humain
citral	5392-40-5	CC(=CCC/C(=C/C=O)/C)C	OR1D2	OR1D2	humain
citral	5392-40-5	CC(=CCC/C(=C/C=O)/C)C	OR1G1	OR1G1	humain
citral	5392-40-5	CC(=CCC/C(=C/C=O)/C)C	OR2J2	OR2J2	humain
citral	5392-40-5	CC(=CCC/C(=C/C=O)/C)C	OR2J3	OR2J3	humain
citral	5392-40-5	CC(=CCC/C(=C/C=O)/C)C	OR52D1	OR52D1	humain
citral	5392-40-5	CC(=CCC/C(=C/C=O)/C)C	OR5K1	OR5K1	humain
amyl butyrate	540-18-1	CCCCCOC(=O)CCC	OR1A1	OR1A1	humain
amyl butyrate	540-18-1	CCCCCOC(=O)CCC	OR2AG1	OR2AG1	humain
muscone	541-91-3	CC1CCCCCCCCCCCCC(=O)C1	OR5AN1	OR5AN1	humain
myrcenol	543-39-5	CC(C)(CCCC(=C)C=C)O	OR1D2	OR1D2	humain
2-methyl-3-phenylpropanal	5445-77-2	CC(CC1=CC=CC=C1)C=O	OR3A1	OR3A1	humain
tetradecanoic acid	544-63-8	CCCCCCCCCCCCCC(=O)O	OR51E1	OR51E1	humain
heptone	545-91-5	CCC(=O)C(CC(C)N1CCOCC1)(C2=CC=CC=C2)C3=CC=CC=C3	OR1D2	OR1D2	humain
canthoxal	5462-06-6	CC(CC1=CC=C(C=C1)OC)C=O	OR1D2	OR1D2	humain
canthoxal	5462-06-6	CC(CC1=CC=C(C=C1)OC)C=O	OR1D20	OR1D20	humain
canthoxal	5462-06-6	CC(CC1=CC=C(C=C1)OC)C=O	OR3A1	OR3A1	humain
raspberry ketone	5471-51-2	CC(=O)CCC1=CC=C(C=C1)O	OR1D20	OR1D20	humain
mefrosol	55066-48-3	CC(CCC1=CC=CC=C1)CCO	OR1D2	OR1D2	humain
piperonyl acetone	55418-52-5	CC(=O)CCC1=CC2=C(C=C1)OCO2	OR1D2	OR1D2	humain
piperonyl acetone	55418-52-5	CC(=O)CCC1=CC2=C(C=C1)OCO2	OR1G1	OR1G1	humain
piperonyl acetone	55418-52-5	CC(=O)CCC1=CC2=C(C=C1)OCO2	OR52D1	OR52D1	humain
2-methyl-4-phenylpentanal	57094-30-1	CC(CC(C)C1=CC=CC=C1)C=O	OR3A1	OR3A1	humain
hexadecanoic acid	57-10-3	CCCCCCCCCCCCCCCC(=O)O	OR51E1	OR51E1	humain
methyl furfuryl disulfide	57500-00-2	CSSCC1=CC=CO1	OR1A1	OR1A1	humain
methyl furfuryl disulfide	57500-00-2	CSSCC1=CC=CO1	OR2W1	OR2W1	humain
methyl furfuryl disulfide	57500-00-2	CSSCC1=CC=CO1	OR51E1	OR51E1	humain
beta-methylphenylethylamine	582-22-9	CC(CN)C1=CC=CC=C1	OR1D2	OR1D2	humain
3-methyl-1-pentanol	589-35-5	CCC(C)CCO	OR1G1	OR1G1	humain
4-octanol	589-62-8	CCCCC(CCC)O	OR1G1	OR1G1	humain
4-octanol	589-62-8	CCCCC(CCC)O	OR52D1	OR52D1	humain
3-octanol	589-98-0	CCCCCC(CC)O	OR1G1	OR1G1	humain
3-octanol	589-98-0	CCCCCC(CC)O	OR52D1	OR52D1	humain
isovaleraldehyde	590-86-3	CC(C)CC=O	OR1D20	OR1D20	humain
trans,trans-2,4-nonadienal	5910-87-2	CCCC/C=C/C=C/C=O	OR1G1	OR1G1	humain
2-hexanone	591-78-6	CCCCC(=O)C	OR2W1	OR2W1	humain
2-hexanone	591-78-6	CCCCC(=O)C	OR51E1	OR51E1	humain
butyl formate	592-84-7	CCCCOC=O	OR2W1	OR2W1	humain
(+)-dihydrocarvone	5948-04-9	C[C@@H]1CC[C@H](CC1=O)C(=C)C	OR1A1	OR1A1	humain
(+)-dihydrocarvone	5948-04-9	C[C@@H]1CC[C@H](CC1=O)C(=C)C	OR2W1	OR2W1	humain
(s)-(-)-citronellal	5949-05-3	C[C@@H](CCC=C(C)C)CC=O	OR1A1	OR1A1	humain
(s)-(-)-citronellal	5949-05-3	C[C@@H](CCC=C(C)C)CC=O	OR1A2	OR1A2	humain
(s)-(-)-citronellal	5949-05-3	C[C@@H](CCC=C(C)C)CC=O	OR1D2	OR1D2	humain
3,7-dimethyl octanal	5988-91-0	CC(C)CCCC(C)CC=O	OR1D2	OR1D2	humain
(s)-limonene	5989-54-8	CC1=CC[C@H](CC1)C(=C)C	OR1A1	OR1A1	humain
(s)-limonene	5989-54-8	CC1=CC[C@H](CC1)C(=C)C	OR2W1	OR2W1	humain
nonalactone	6008-27-1	C1CCCCOC(=O)CCC1	OR1D2	OR1D2	humain
1-methylindole	603-76-9	CN1C=CC2=CC=CC=C21	OR1D2	OR1D2	humain
2-aminoacetophenone	613-89-8	C1=CC=C(C=C1)C(=O)CN	OR1A1	OR1A1	humain
5-methylindole	614-96-0	CC1=CC2=C(C=C1)NC=C2	OR1D2	OR1D2	humain
2-dodecanone	6175-49-1	CCCCCCCCCCC(=O)C	OR1G1	OR1G1	humain
2-dodecanone	6175-49-1	CCCCCCCCCCC(=O)C	OR52D1	OR52D1	humain
2-methylbutyl acetate	624-41-9	CCC(C)COC(=O)C	OR1A1	OR1A1	humain
dimethyl disulfide	624-92-0	CSSC	OR1A1	OR1A1	humain
dimethyl disulfide	624-92-0	CSSC	OR1G1	OR1G1	humain
dimethyl disulfide	624-92-0	CSSC	OR2W1	OR2W1	humain
dimethyl disulfide	624-92-0	CSSC	OR51E1	OR51E1	humain
dimethyl disulfide	624-92-0	CSSC	OR52D1	OR52D1	humain
amyl acetate	628-63-7	CCCCCOC(=O)C	OR1D2	OR1D2	humain
amyl acetate	628-63-7	CCCCCOC(=O)C	OR2W1	OR2W1	humain
amyl acetate	628-63-7	CCCCCOC(=O)C	OR4E2	OR4E2	humain
2-nonanol	628-99-9	CCCCCCCC(C)O	OR1G1	OR1G1	humain
2-nonanol	628-99-9	CCCCCCCC(C)O	OR52D1	OR52D1	humain
dipropyl disulfide	629-19-6	CCCSSCCC	OR1A1	OR1A1	humain
methylisoeugenol	6379-72-2	CC=CC1=CC(=C(C=C1)OC)OC	OR1A1	OR1A1	humain
cyclosal	63935-38-6	CCOC1=CC=C(C=C1)C2(CC2(Cl)Cl)C(=O)OC(C#N)C3=CC(=CC=C3)OC4=CC=CC=C4	OR1D20	OR1D20	humain
cyclosal	63935-38-6	CCOC1=CC=C(C=C1)C2(CC2(Cl)Cl)C(=O)OC(C#N)C3=CC(=CC=C3)OC4=CC=CC=C4	OR3A1	OR3A1	humain
fructone	6413-10-1	CCOC(=O)CC1(OCCO1)C	OR2M4	OR2M4	humain
fructone	6413-10-1	CCOC(=O)CC1(OCCO1)C	OR2T34	OR2T34	humain
fructone	6413-10-1	CCOC(=O)CC1(OCCO1)C	OR5AC2	OR5AC2	humain
acetic acid	64-19-7	CC(=O)O	OR2W1	OR2W1	humain
cis-5-octen-1-ol	64275-73-6	CC/C=C\CCCCO	OR1D2	OR1D2	humain
4-methyl-valeric acid	646-07-1	CC(C)CCC(=O)O	OR51E1	OR51E1	humain
(-)-carvone	6485-40-1	CC1=CC[C@H](CC1=O)C(=C)C	OR1A1	OR1A1	humain
(-)-carvone	6485-40-1	CC1=CC[C@H](CC1=O)C(=C)C	OR2W1	OR2W1	humain
(-)-carvone	6485-40-1	CC1=CC[C@H](CC1=O)C(=C)C	OR5P3	OR5P3	humain
sandalore	65113-99-7	CC1=CCC(C1(C)C)CCC(C)C(C)O	OR2AT4	OR2AT4	humain
trans-4-decenal	65405-70-1	CCCCC/C=C/CCC=O	OR1A1	OR1A1	humain
maltyl isobutyrate	65416-14-0	CC1=C(C(=O)C=CO1)OC(=O)C(C)C	OR1G1	OR1G1	humain
maltyl isobutyrate	65416-14-0	CC1=C(C(=O)C=CO1)OC(=O)C(C)C	OR2G2	OR2G2	humain
maltyl isobutyrate	65416-14-0	CC1=C(C(=O)C=CO1)OC(=O)C(C)C	OR2T10	OR2T10	humain
maltyl isobutyrate	65416-14-0	CC1=C(C(=O)C=CO1)OC(=O)C(C)C	OR5AC2	OR5AC2	humain
benzoic acid	65-85-0	C1=CC=C(C=C1)C(=O)O	OR51E1	OR51E1	humain
hexanal	66-25-1	CCCCCC=O	OR1A1	OR1A1	humain
hexanal	66-25-1	CCCCCC=O	OR1A2	OR1A2	humain
hexanal	66-25-1	CCCCCC=O	OR1G1	OR1G1	humain
hexanal	66-25-1	CCCCCC=O	OR2W1	OR2W1	humain
hexanal	66-25-1	CCCCCC=O	OR52D1	OR52D1	humain
3-(2-ethylphenyl)-2,2-dimethylpropanal	67634-14-4	CCC1=CC=CC=C1CC(C)(C)C=O	OR1D2	OR1D2	humain
floralozone	67634-15-5	CCC1=CC=C(C=C1)CC(C)(C)C=O	OR1D2	OR1D2	humain
floralozone	67634-15-5	CCC1=CC=C(C=C1)CC(C)(C)C=O	OR1G1	OR1G1	humain
floralozone	67634-15-5	CCC1=CC=C(C=C1)CC(C)(C)C=O	OR2T34	OR2T34	humain
floralozone	67634-15-5	CCC1=CC=C(C=C1)CC(C)(C)C=O	OR5B17	OR5B17	humain
pivarose	67662-96-8	CC(C)(C)C(=O)OCCC1=CC=CC=C1	OR1D2	OR1D2	humain
limonene aldehyde	6784-13-0	CC1=CCC(CC1)C(C)CC=O	OR1D2	OR1D2	humain
(z)-3-hexenal	6789-80-6	CC/C=C\CC=O	OR2W1	OR2W1	humain
frutonile	69300-15-8	CCCCCCCCC(C)C#N	OR1D2	OR1D2	humain
2-decanone	693-54-9	CCCCCCCCC(=O)C	OR1G1	OR1G1	humain
2-decanone	693-54-9	CCCCCCCCC(=O)C	OR52D1	OR52D1	humain
gamma-caprolactone	695-06-7	CCC1CCC(=O)O1	OR51E1	OR51E1	humain
delta-decalactone	705-86-2	CCCCCC1CCCC(=O)O1	OR1D2	OR1D2	humain
delta-decalactone	705-86-2	CCCCCC1CCCC(=O)O1	OR51E1	OR51E1	humain
gamma-decalactone	706-14-9	CCCCCCC1CCC(=O)O1	OR1D2	OR1D2	humain
gamma-decalactone	706-14-9	CCCCCCC1CCC(=O)O1	OR1G1	OR1G1	humain
gamma-decalactone	706-14-9	CCCCCCC1CCC(=O)O1	OR2W1	OR2W1	humain
gamma-decalactone	706-14-9	CCCCCCC1CCC(=O)O1	OR52D1	OR52D1	humain
delta-undecalactone	710-04-3	CCCCCCC1CCCC(=O)O1	OR1D2	OR1D2	humain
delta-dodecalactone	713-95-1	CCCCCCCC1CCCC(=O)O1	OR1D2	OR1D2	humain
1-pentanol	71-41-0	CCCCCO	OR51E1	OR51E1	humain
benzene	71-43-2	C1=CC=CC=C1	OR1A1	OR1A1	humain
benzene	71-43-2	C1=CC=CC=C1	OR5K1	OR5K1	humain
brahmanol	72089-08-8	CC1=CCC(C1(C)C)CCC(C)CO	OR2AT4	OR2AT4	humain
nerolidol	7212-44-4	CC(=CCCC(=CCCC(C)(C=C)O)C)C	OR1A1	OR1A1	humain
nerolidol	7212-44-4	CC(=CCCC(=CCCC(C)(C=C)O)C)C	OR2B3	OR2B3	humain
nerolidol	7212-44-4	CC(=CCCC(=CCCC(C)(C=C)O)C)C	OR2M4	OR2M4	humain
milk lactone 2067	72881-27-7	CCCCCCC\C=C\C(=O)O	OR1D2	OR1D2	humain
4-tert-butylphenoxy acetaldehyde	72928-50-8	CC(C)(C)C1=CC=C(C=C1)OCC=O	OR1D2	OR1D2	humain
delta-tridecalactone	7370-92-5	CCCCCCCCC1CCCC(=O)O1	OR1D2	OR1D2	humain
ethyl 2-methylbutyrate	7452-79-1	CCC(C)C(=O)OCC	OR2W1	OR2W1	humain
citronellyl oxyacetaldehyde	7492-67-3	CC(CCC=C(C)C)CCOCC=O	OR1D2	OR1D2	humain
butyl butyryl lactate	7492-70-8	CCCCOC(=O)C(C)OC(=O)CCC	OR2W1	OR2W1	humain
butyl butyryl lactate	7492-70-8	CCCCOC(=O)C(C)OC(=O)CCC	OR51E1	OR51E1	humain
(s)-(-)-citronellol	7540-51-4	C[C@@H](CCC=C(C)C)CCO	OR1A1	OR1A1	humain
(s)-(-)-citronellol	7540-51-4	C[C@@H](CCC=C(C)C)CCO	OR1A2	OR1A2	humain
(s)-(-)-citronellol	7540-51-4	C[C@@H](CCC=C(C)C)CCO	OR2M2	OR2M2	humain
(s)-(-)-citronellol	7540-51-4	C[C@@H](CCC=C(C)C)CCO	OR2M7	OR2M7	humain
(s)-(-)-citronellol	7540-51-4	C[C@@H](CCC=C(C)C)CCO	OR2W1	OR2W1	humain
citral dimethyl acetal	7549-37-3	CC(=CCCC(=CC(OC)OC)C)C	OR1D2	OR1D2	humain
12-methyltridecanal	75853-49-5	CC(C)CCCCCCCCCCC=O	OR2W1	OR2W1	humain
camphor	76-22-2	CC1(C2CCC1(C(=O)C2)C)C	OR1G1	OR1G1	humain
camphor	76-22-2	CC1(C2CCC1(C(=O)C2)C)C	OR52D1	OR52D1	humain
butyl anthranilate	7756-96-9	CCCCOC(=O)C1=CC=CC=C1N	OR1A1	OR1A1	humain
butyl anthranilate	7756-96-9	CCCCOC(=O)C1=CC=CC=C1N	OR2J2	OR2J2	humain
butyl anthranilate	7756-96-9	CCCCOC(=O)C1=CC=CC=C1N	OR2W1	OR2W1	humain
butyl anthranilate	7756-96-9	CCCCOC(=O)C1=CC=CC=C1N	OR4Q3	OR4Q3	humain
(-)-fenchone	7787-20-4	C[C@@]12CC[C@@H](C1)C(C2=O)(C)C	OR2W1	OR2W1	humain
(-)-fenchone	7787-20-4	C[C@@]12CC[C@@H](C1)C(C2=O)(C)C	OR51E1	OR51E1	humain
citric acid	77-92-9	OC(=O)CC(O)(CC(O)=O)C(=O)O	OR51E1	OR51E1	humain
tetrahydrolinalool	78-69-3	CCC(C)(CCCC(C)C)O	OR1D2	OR1D2	humain
linalool	78-70-6	CC(=CCCC(C)(C=C)O)C	OR1C1	OR1C1	humain
linalool	78-70-6	CC(=CCCC(C)(C=C)O)C	OR1D2	OR1D2	humain
linalool	78-70-6	CC(=CCCC(C)(C=C)O)C	OR2W1	OR2W1	humain
isobutyraldehyde	78-84-2	CC(C)C=O	OR1A1	OR1A1	humain
isobutyraldehyde	78-84-2	CC(C)C=O	OR1D20	OR1D20	humain
propionic acid	79-09-4	CCC(=O)O	OR1G1	OR1G1	humain
propionic acid	79-09-4	CCC(=O)O	OR51E2	OR51E2	humain
propionic acid	79-09-4	CCC(=O)O	OR52D1	OR52D1	humain
isobutyric acid	79-31-2	CC(C)C(=O)O	OR1G1	OR1G1	humain
isobutyric acid	79-31-2	CC(C)C(=O)O	OR52D1	OR52D1	humain
terpinyl acetate	8007-35-0	CC1CCC(C=C1)(C(C)C)OC(=O)C	OR1A1	OR1A1	humain
terpinyl acetate	8007-35-0	CC1CCC(C=C1)(C(C)C)OC(=O)C	OR2W1	OR2W1	humain
terpinyl acetate	8007-35-0	CC1CCC(C=C1)(C(C)C)OC(=O)C	OR2T10	OR2T10	humain
lilial	80-54-6	CC(CC=O)C1=CC=C(C=C1)C(C)(C)C	OR10S1	OR10S1	humain
lilial	80-54-6	CC(CC=O)C1=CC=C(C=C1)C(C)(C)C	OR1D2	OR1D2	humain
lilial	80-54-6	CC(CC=O)C1=CC=C(C=C1)C(C)(C)C	OR1D20	OR1D20	humain
lilial	80-54-6	CC(CC=O)C1=CC=C(C=C1)C(C)(C)C	OR2A7	OR2A7	humain
lilial	80-54-6	CC(CC=O)C1=CC=C(C=C1)C(C)(C)C	OR2T4	OR2T4	humain
lilial	80-54-6	CC(CC=O)C1=CC=C(C=C1)C(C)(C)C	OR3A1	OR3A1	humain
alpha-pinene	80-56-8	CC1=CCC2CC1C2(C)C	OR2A7	OR2A7	humain
alpha-pinene	80-56-8	CC1=CCC2CC1C2(C)C	OR2T4	OR2T4	humain
2-nonanone	821-55-6	CCCCCCCC(=O)C	OR1A1	OR1A1	humain
2-nonanone	821-55-6	CCCCCCCC(=O)C	OR1G1	OR1G1	humain
2-nonanone	821-55-6	CCCCCCCC(=O)C	OR2J2	OR2J2	humain
2-nonanone	821-55-6	CCCCCCCC(=O)C	OR2J3	OR2J3	humain
2-nonanone	821-55-6	CCCCCCCC(=O)C	OR2W1	OR2W1	humain
2-nonanone	821-55-6	CCCCCCCC(=O)C	OR52D1	OR52D1	humain
skatole	83-34-1	CC1=CNC2=CC=CC=C12	OR1A1	OR1A1	humain
skatole	83-34-1	CC1=CNC2=CC=CC=C12	OR2W1	OR2W1	humain
coranol	83926-73-2	CC(C)(CCC1CCCCC1)O	OR1D2	OR1D2	humain
ethyl (3r) 3-hydroxyhexanoate	84314-29-4	CCC[C@H](CC(=O)OCC)O	OR2W1	OR2W1	humain
methyl-phenyl-pentanal	858786-09-1	CCCC(C)(C=O)C1=CC=CC=C1	OR3A1	OR3A1	humain
zinarine	885702-72-7	CC1CCC(C(C1)C)C2=CC=CC=N2	OR1D2	OR1D2	humain
aurantiol	89-43-0	CC(CCCC(C)(C)O)CC=NC1=CC=CC=C1C(=O)OC	OR1A1	OR1A1	humain
aurantiol	89-43-0	CC(CCCC(C)(C)O)CC=NC1=CC=CC=C1C(=O)OC	OR1A2	OR1A2	humain
thymol	89-83-8	CC1=CC(=C(C=C1)C(C)C)O	OR1A1	OR1A1	humain
thymol	89-83-8	CC1=CC(=C(C=C1)C(C)C)O	OR1G1	OR1G1	humain
thymol	89-83-8	CC1=CC(=C(C=C1)C(C)C)O	OR52D1	OR52D1	humain
2-ethylphenol	90-00-6	CCC1=CC=CC=C1O	OR1A1	OR1A1	humain
guaiacol	90-05-1	COC1=CC=CC=C1O	OR10G4	OR10G4	humain
guaiacol	90-05-1	COC1=CC=CC=C1O	OR1G1	OR1G1	humain
guaiacol	90-05-1	COC1=CC=CC=C1O	OR52D1	OR52D1	humain
guaiacol	90-05-1	COC1=CC=CC=C1O	OR5AN1	OR5AN1	humain
guaiacol	90-05-1	COC1=CC=CC=C1O	OR9Q2	OR9Q2	humain
quinoline	91-22-5	C1=CC=C2C(=C1)C=CC=N2	OR1A1	OR1A1	humain
quinoline	91-22-5	C1=CC=C2C(=C1)C=CC=N2	OR1G1	OR1G1	humain
quinoline	91-22-5	C1=CC=C2C(=C1)C=CC=N2	OR2A25	OR2A25	humain
quinoline	91-22-5	C1=CC=C2C(=C1)C=CC=N2	OR2B11	OR2B11	humain
quinoline	91-22-5	C1=CC=C2C(=C1)C=CC=N2	OR2J2	OR2J2	humain
quinoline	91-22-5	C1=CC=C2C(=C1)C=CC=N2	OR2J3	OR2J3	humain
quinoline	91-22-5	C1=CC=C2C(=C1)C=CC=N2	OR2W1	OR2W1	humain
quinoline	91-22-5	C1=CC=C2C(=C1)C=CC=N2	OR51E1	OR51E1	humain
quinoline	91-22-5	C1=CC=C2C(=C1)C=CC=N2	OR52D1	OR52D1	humain
quinoline	91-22-5	C1=CC=C2C(=C1)C=CC=N2	OR5P3	OR5P3	humain
coumarin	91-64-5	C1=CC=C2C(=C1)C=CC(=O)O2	OR51E1	OR51E1	humain
coumarin	91-64-5	C1=CC=C2C(=C1)C=CC(=O)O2	OR52D1	OR52D1	humain
coumarin	91-64-5	C1=CC=C2C(=C1)C=CC(=O)O2	OR5P3	OR5P3	humain
coumarin	91-64-5	C1=CC=C2C(=C1)C=CC(=O)O2	6M1-6*03	6M1-6*03	humain
coumarin	91-64-5	C1=CC=C2C(=C1)C=CC(=O)O2	OR1C1	OR1C1	humain
coumarin	91-64-5	C1=CC=C2C(=C1)C=CC(=O)O2	OR1G1	OR1G1	humain
coumarin	91-64-5	C1=CC=C2C(=C1)C=CC(=O)O2	OR2B11	OR2B11	humain
coumarin	91-64-5	C1=CC=C2C(=C1)C=CC(=O)O2	OR2J2	OR2J2	humain
coumarin	91-64-5	C1=CC=C2C(=C1)C=CC(=O)O2	OR2J3	OR2J3	humain
coumarin	91-64-5	C1=CC=C2C(=C1)C=CC(=O)O2	OR2W1	OR2W1	humain
3-nonanone	925-78-0	CCCCCCC(=O)CC	OR1G1	OR1G1	humain
3-nonanone	925-78-0	CCCCCCC(=O)CC	OR52D1	OR52D1	humain
cis-4-hexen-1-ol	928-91-6	C/C=C\CCCO	OR1G1	OR1G1	humain
cis-3-hexenol	928-96-1	CC/C=C\CCO	OR2J3	OR2J3	humain
cis-3-hexenol	928-96-1	CC/C=C\CCO	OR2W1	OR2W1	humain
methyl eugenol	93-15-2	COC1=C(C=C(C=C1)CC=C)OC	OR10G7	OR10G7	humain
methyl eugenol	93-15-2	COC1=C(C=C(C=C1)CC=C)OC	OR1A1	OR1A1	humain
methyl eugenol	93-15-2	COC1=C(C=C(C=C1)CC=C)OC	OR2J2	OR2J2	humain
methyl eugenol	93-15-2	COC1=C(C=C(C=C1)CC=C)OC	OR2J3	OR2J3	humain
methyl eugenol	93-15-2	COC1=C(C=C(C=C1)CC=C)OC	OR2W1	OR2W1	humain
methyl eugenol	93-15-2	COC1=C(C=C(C=C1)CC=C)OC	OR51E1	OR51E1	humain
methyl eugenol	93-15-2	COC1=C(C=C(C=C1)CC=C)OC	OR5K1	OR5K1	humain
eugenyl acetate	93-28-7	CC(=O)OC1=C(C=C(C=C1)CC=C)OC	OR10G7	OR10G7	humain
eugenyl acetate	93-28-7	CC(=O)OC1=C(C=C(C=C1)CC=C)OC	OR1G1	OR1G1	humain
eugenyl acetate	93-28-7	CC(=O)OC1=C(C=C(C=C1)CC=C)OC	OR2B3	OR2B3	humain
eugenyl acetate	93-28-7	CC(=O)OC1=C(C=C(C=C1)CC=C)OC	OR2J2	OR2J2	humain
eugenyl acetate	93-28-7	CC(=O)OC1=C(C=C(C=C1)CC=C)OC	OR51E1	OR51E1	humain
eugenyl acetate	93-28-7	CC(=O)OC1=C(C=C(C=C1)CC=C)OC	OR5AC2	OR5AC2	humain
eugenyl acetate	93-28-7	CC(=O)OC1=C(C=C(C=C1)CC=C)OC	OR5B17	OR5B17	humain
7-methylindole	933-67-5	CC1=C2C(=CC=C1)C=CN2	OR1D2	OR1D2	humain
phenyl propanol	93-54-9	CCC(C1=CC=CC=C1)O	OR1D20	OR1D20	humain
propiophenone	93-55-0	CCC(=O)C1=CC=CC=C1	OR1A1	OR1A1	humain
methyl nicotinate	93-60-7	COC(=O)C1=CN=CC=C1	OR1D2	OR1D2	humain
(r)-(-)-2-phenylbutyric acid	938-79-4	CC[C@H](C1=CC=CC=C1)C(=O)O	OR1A1	OR1A1	humain
(r)-(-)-2-phenylbutyric acid	938-79-4	CC[C@H](C1=CC=CC=C1)C(=O)O	OR51E1	OR51E1	humain
ethyl p-anisate	94-30-4	CCOC(=O)C1=CC=C(C=C1)OC	OR1D2	OR1D2	humain
safrole	94-59-7	C=CCC1=CC2=C(C=C1)OCO2	OR1D20	OR1D20	humain
safrole	94-59-7	C=CCC1=CC2=C(C=C1)OCO2	OR1G1	OR1G1	humain
safrole	94-59-7	C=CCC1=CC2=C(C=C1)OCO2	OR52D1	OR52D1	humain
benzothiazole	95-16-9	C1=CC=C2C(=C1)N=CS2	OR1G1	OR1G1	humain
benzothiazole	95-16-9	C1=CC=C2C(=C1)N=CS2	OR52D1	OR52D1	humain
2-methylphenol	95-48-7	CC1=CC=CC=C1O	OR2W1	OR2W1	humain
2-methylbutyraldehyde	96-17-3	CCC(C)C=O	OR1A1	OR1A1	humain
eugenol	97-53-0	COC1=C(C=CC(=C1)CC=C)O	OR10G3	OR10G3	humain
eugenol	97-53-0	COC1=C(C=CC(=C1)CC=C)O	OR10G7	OR10G7	humain
eugenol	97-53-0	COC1=C(C=CC(=C1)CC=C)O	OR1A1	OR1A1	humain
eugenol	97-53-0	COC1=C(C=CC(=C1)CC=C)O	OR2J2	OR2J2	humain
eugenol	97-53-0	COC1=C(C=CC(=C1)CC=C)O	OR2W1	OR2W1	humain
eugenol	97-53-0	COC1=C(C=CC(=C1)CC=C)O	OR4Q3	OR4Q3	humain
eugenol	97-53-0	COC1=C(C=CC(=C1)CC=C)O	OR5K1	OR5K1	humain
isoeugenol	97-54-1	CC=CC1=CC(=C(C=C1)O)OC	OR2W1	OR2W1	humain
2-methyl-valeric acid	97-61-0	CCCC(C)C(=O)O	OR51E1	OR51E1	humain
ethyl isobutyrate	97-62-1	CCOC(=O)C(C)C	OR1G1	OR1G1	humain
ethyl isobutyrate	97-62-1	CCOC(=O)C(C)C	OR52D1	OR52D1	humain
violet nitrile	97752-28-8	CCC=CCCC=CC#N	OR1D2	OR1D2	humain
terpineol	98-55-5	CC1=CCC(CC1)C(C)(C)O	OR1A1	OR1A1	humain
terpineol	98-55-5	CC1=CCC(CC1)C(C)(C)O	OR2W1	OR2W1	humain
isopropylbenzene	98-82-8	CC(C)C1=CC=CC=C1	OR1D2	OR1D2	humain
phenyl ethanol	98-85-1	CC(C1=CC=CC=C1)O	OR1D20	OR1D20	humain
acetophenone	98-86-2	CC(=O)C1=CC=CC=C1	OR1E3	OR1E3	humain
acetophenone	98-86-2	CC(=O)C1=CC=CC=C1	OR1G1	OR1G1	humain
acetophenone	98-86-2	CC(=O)C1=CC=CC=C1	OR2W1	OR2W1	humain
acetophenone	98-86-2	CC(=O)C1=CC=CC=C1	OR52D1	OR52D1	humain
acetophenone	98-86-2	CC(=O)C1=CC=CC=C1	OR5P3	OR5P3	humain
4-methyl-6-phenylcyclohex-3-ene-1-carbaldehyde		CC1=CCC(C(C1)C2=CC=CC=C2)C=O	OR1D2	OR1D2	humain
benzaldehyde	100-52-7	C1=CC=C(C=C1)C=O	Olr226	Olr226	rat	OR6A2
valerophenone	1009-14-9	CCCCC(=O)C1=CC=CC=C1	Olr226	Olr226	rat	OR6A2
cinnamaldehyde	104-55-2	C1=CC=C(C=C1)C=CC=O	Olr226	Olr226	rat	OR6A2
propyl butyrate	105-66-8	CCCC(=O)OCCC	Olr226	Olr226	rat	OR6A2
citronellal	106-23-0	CC(CCC=C(C)C)CC=O	Olr226	Olr226	rat	OR6A2
geraniol	106-24-1	CC(=CCC/C(=C/CO)/C)C	Olr226	Olr226	rat	OR6A2
neral	106-26-3	CC(=CCC/C(=C\C=O)/C)C	Olr226	Olr226	rat	OR6A2
2,6-dimethyl-5-heptenal	106-72-9	CC(CCC=C(C)C)C=O	Olr226	Olr226	rat	OR6A2
butyric acid	107-92-6	CCCC(=O)O	Olr226	Olr226	rat	OR6A2
2-methyl undecanal	110-41-8	CCCCCCCCCC(C)C=O	Olr226	Olr226	rat	OR6A2
pentanal	110-62-3	CCCCC=O	Olr226	Olr226	rat	OR6A2
pyridine	110-86-1	C1=CC=NC=C1	Olr226	Olr226	rat	OR6A2
2-octanone	111-13-7	CCCCCCC(=O)C	Olr226	Olr226	rat	OR6A2
hexanol	111-27-3	CCCCCCO	Olr226	Olr226	rat	OR6A2
heptanal	111-71-7	CCCCCCC=O	Olr226	Olr226	rat	OR6A2
octanol	111-87-5	CCCCCCCCO	Olr226	Olr226	rat	OR6A2
octyl acetate	112-14-1	CCCCCCCCOC(=O)C	Olr226	Olr226	rat	OR6A2
1-decanol	112-30-1	CCCCCCCCCCO	Olr226	Olr226	rat	OR6A2
decanal	112-31-2	CCCCCCCCCC=O	Olr226	Olr226	rat	OR6A2
undecanal	112-44-7	CCCCCCCCCCC=O	Olr226	Olr226	rat	OR6A2
dodecanal	112-54-9	CCCCCCCCCCCC=O	Olr226	Olr226	rat	OR6A2
helional	1205-17-0	CC(CC1=CC2=C(C=C1)OCO2)C=O	Olr226	Olr226	rat	OR6A2
ethyl vanillin	121-32-4	CCOC1=C(C=CC(=C1)C=O)O	Olr226	Olr226	rat	OR6A2
benzyl propionate	122-63-4	CCC(=O)OCC1=CC=CC=C1	Olr226	Olr226	rat	OR6A2
butyraldehyde	123-72-8	CCCC=O	Olr226	Olr226	rat	OR6A2
n-butyl acetate	123-86-4	CCCCOC(=O)C	Olr226	Olr226	rat	OR6A2
isoamyl acetate	123-92-2	CC(C)CCOC(=O)C	Olr226	Olr226	rat	OR6A2
octanoic acid	124-07-2	CCCCCCCC(=O)O	Olr226	Olr226	rat	OR6A2
octanal	124-13-0	CCCCCCCC=O	Olr226	Olr226	rat	OR6A2
nonanal	124-19-6	CCCCCCCCC=O	Olr226	Olr226	rat	OR6A2
linalool(+)	126-90-9	CC(=CCC[C@@](C)(C=C)O)C	Olr226	Olr226	rat	OR6A2
linalool(–)	126-91-0	CC(=CCC[C@](C)(C=C)O)C	Olr226	Olr226	rat	OR6A2
estragole	140-67-0	COC1=CC=C(C=C1)CC=C	Olr226	Olr226	rat	OR6A2
ethyl acetate	141-78-6	CCOC(=O)C	Olr226	Olr226	rat	OR6A2
hexanoic acid	142-62-1	CCCCCC(=O)O	Olr226	Olr226	rat	OR6A2
hexyl acetate	142-92-7	CCCCCCOC(=O)C	Olr226	Olr226	rat	OR6A2
2-sec-butylcyclohexanone	14765-30-1	CCC(C)C1CCCCC1=O	Olr226	Olr226	rat	OR6A2
beta-ionone	14901-07-6	CC1=C(C(CCC1)(C)C)C=CC(=O)C	Olr226	Olr226	rat	OR6A2
3-methyl-4-(4-methylhexyl)propanal	16251-78-8	C1(=CC=C(C=C1)C)C(C)CC=O	Olr226	Olr226	rat	OR6A2
2-octynal	1846-68-0	CCCCCC#CC=O	Olr226	Olr226	rat	OR6A2
trans-2-heptenal	18829-55-5	CCCC/C=C/C=O	Olr226	Olr226	rat	OR6A2
trans-2-nonenal	18829-56-6	CCCCCC/C=C/C=O	Olr226	Olr226	rat	OR6A2
cis-4-decenal	21662-09-9	CCCCC/C=C\CCC=O	Olr226	Olr226	rat	OR6A2
(+)-carvone	2244-16-8	CC1=CC[C@@H](CC1=O)C(=C)C	Olr226	Olr226	rat	OR6A2
cis-6-nonenal	2277-19-2	CC/C=C\CCCCC=O	Olr226	Olr226	rat	OR6A2
(+)-citronellal	2385-77-5	C[C@H](CCC=C(C)C)CC=O	Olr226	Olr226	rat	OR6A2
hedione	24851-98-7	O=C(OC)CC1C(C(=O)CC1)CCCCC	Olr226	Olr226	rat	OR6A2
trans-trans-2,4-decadienal	25152-84-5	CCCCC/C=C/C=C/C=O	Olr226	Olr226	rat	OR6A2
octenal	2548-87-0	CCCCCC=CC=O	Olr226	Olr226	rat	OR6A2
2,4-octadienal	30361-28-5	CCCC=CC=CC=O	Olr226	Olr226	rat	OR6A2
lyral	31906-04-4	CC(C)(CCCC1=CCC(CC1)C=O)O	Olr226	Olr226	rat	OR6A2
decanoic acid	334-48-5	CCCCCCCCCC(=O)O	Olr226	Olr226	rat	OR6A2
trans-2-decenal	3913-81-3	CCCCCCC/C=C/C=O	Olr226	Olr226	rat	OR6A2
diacetyl	431-03-8	CC(=O)C(=O)C	Olr226	Olr226	rat	OR6A2
trans,trans-2,4-heptadienal	4313-03-5	CC/C=C/C=C/C=O	Olr226	Olr226	rat	OR6A2
eucalyptol	470-82-6	CC1(C2CCC(O1)(CC2)C)C	Olr226	Olr226	rat	OR6A2
butyrophenone	495-40-9	CCCC(=O)C1=CC=CC=C1	Olr226	Olr226	rat	OR6A2
7-methyloctanal	49824-43-3	CC(C)CCCCCC=O	Olr226	Olr226	rat	OR6A2
trans-2-undecanal	53448-07-0	CCCCCCCC/C=C/C=O	Olr226	Olr226	rat	OR6A2
citral	5392-40-5	CC(=CCC/C(=C/C=O)/C)C	Olr226	Olr226	rat	OR6A2
amyl butyrate	540-18-1	CCCCCOC(=O)CCC	Olr226	Olr226	rat	OR6A2
trans-2,cis-6-nonadienal	557-48-2	CC/C=C\CC/C=C/C=O	Olr226	Olr226	rat	OR6A2
heptyl butyrate	5870-93-9	CCCCCCCOC(=O)CCC	Olr226	Olr226	rat	OR6A2
trans,trans-2,4-nonadienal	5910-87-2	CCCC/C=C/C=C/C=O	Olr226	Olr226	rat	OR6A2
2-hexanone	591-78-6	CCCCC(=O)C	Olr226	Olr226	rat	OR6A2
(s)-(-)-citronellal	5949-05-3	C[C@@H](CCC=C(C)C)CC=O	Olr226	Olr226	rat	OR6A2
3,7-dimethyl octanal	5988-91-0	CC(C)CCCC(C)CC=O	Olr226	Olr226	rat	OR6A2
2-phenylethanol	60-12-8	C1=CC=C(C=C1)CCO	Olr226	Olr226	rat	OR6A2
2-aminoacetophenone	613-89-8	C1=CC=C(C=C1)C(=O)CN	Olr226	Olr226	rat	OR6A2
cyclohexyl-acetate	622-45-7	CC(=O)OC1CCCCC1	Olr226	Olr226	rat	OR6A2
ethylisoamylketone	624-42-0	CCC(=O)CCC(C)C	Olr226	Olr226	rat	OR6A2
phenethylamine	64-04-0	C1=CC=C(C=C1)CCN	Olr226	Olr226	rat	OR6A2
(-)-carvone	6485-40-1	CC1=CC[C@H](CC1=O)C(=C)C	Olr226	Olr226	rat	OR6A2
trans-4-decenal	65405-70-1	CCCCC/C=C/CCC=O	Olr226	Olr226	rat	OR6A2
hexanal	66-25-1	CCCCCC=O	Olr226	Olr226	rat	OR6A2
cis-4-heptenal	6728-31-0	CC/C=C\CCC=O	Olr226	Olr226	rat	OR6A2
butanol	71-36-3	CCCCO	Olr226	Olr226	rat	OR6A2
allyl phenoxyacetate	7493-74-5	C=CCOC(=O)COC1=CC=CC=C1	Olr226	Olr226	rat	OR6A2
2-butanone	78-93-3	CCC(=O)C	Olr226	Olr226	rat	OR6A2
propionic acid	79-09-4	CCC(=O)O	Olr226	Olr226	rat	OR6A2
lilial	80-54-6	CC(CC=O)C1=CC=C(C=C1)C(C)(C)C	Olr226	Olr226	rat	OR6A2
2,4-dimethylacetophenone	89-74-7	CC1=CC(=C(C=C1)C(=O)C)C	Olr226	Olr226	rat	OR6A2
isopulegol	89-79-2	CC1CCC(C(C1)O)C(=C)C	Olr226	Olr226	rat	OR6A2
propiophenone	93-55-0	CCC(=O)C1=CC=CC=C1	Olr226	Olr226	rat	OR6A2
ethyl benzoate	93-89-0	CCOC(=O)C1=CC=CC=C1	Olr226	Olr226	rat	OR6A2
eugenol	97-53-0	COC1=C(C=CC(=C1)CC=C)O	Olr226	Olr226	rat	OR6A2
acetophenone	98-86-2	CC(=O)C1=CC=CC=C1	Olr226	Olr226	rat	OR6A2
benzaldehyde	100-52-7	C1=CC=C(C=C1)C=O	Olfr151	OL151	souris	OR8A1
benzaldehyde	100-52-7	C1=CC=C(C=C1)C=O	Olfr151	M71	souris	OR8A1
benzaldehyde	100-52-7	C1=CC=C(C=C1)C=O	Olfr2	Olfr2	souris	OR6A2
valerophenone	1009-14-9	CCCCC(=O)C1=CC=CC=C1	Olfr2	Olfr2	souris	OR6A2
cinnamaldehyde	104-55-2	C1=CC=C(C=C1)C=CC=O	Olfr2	Olfr2	souris	OR6A2
tridecanal	10486-19-8	CCCCCCCCCCCCC=O	Olfr480	Olfr480	souris	OR5P3
propyl butyrate	105-66-8	CCCC(=O)OCCC	Olfr2	Olfr2	souris	OR6A2
citronellol	106-22-9	CC(CCC=C(C)C)CCO	Olfr263	mOR256-31	souris	OR2W1
geraniol	106-24-1	CC(=CCC/C(=C/CO)/C)C	Olfr1352	MOR139-1	souris	OR7C1
geraniol	106-24-1	CC(=CCC/C(=C/CO)/C)C	Olfr2	Olfr2	souris	OR6A2
geraniol	106-24-1	CC(=CCC/C(=C/CO)/C)C	Olfr263	MOR256-31	souris	OR2W1
3-heptanone	106-35-4	CCCCC(=O)CC	Olfr167	Olfr167	souris	OR2L2
3-heptanone	106-35-4	CCCCC(=O)CC	Olfr168	MOR271-1	souris	OR2L13
3-octanone	106-68-3	CCCCCC(=O)CC	Olfr167	MOR272-1	souris	OR2L2
3-octanone	106-68-3	CCCCCC(=O)CC	Olfr168	Olfr168	souris	OR2L13
taurine	107-35-7	C(CS(=O)(=O)O)N	Olfr167	MOR272-1	souris	OR2L2
4-hydroxycoumarin	1076-38-6	C1=CC=C2C(=C1)C(=CC(=O)O2)O	Olfr556	MOR41-1	souris	OR52I2
hydroxycitronellol	107-74-4	CC(CCCC(C)(C)O)CCO	Olfr16	OR23	souris	OR10J5
2-pentanone	107-87-9	CCCC(=O)C	Olfr168	MOR271-1	souris	OR2L13
butyric acid	107-92-6	CCCC(=O)O	Olfr2	Olfr2	souris	OR6A2
m-cresol	108-39-4	CC1=CC(=CC=C1)O	Olfr1352	MOR139-1	souris	OR7C1
cyclohexanone	108-94-1	C1CCC(=O)CC1	Olfr1062	MOR185-1	souris	OR8J3
cyclohexanone	108-94-1	C1CCC(=O)CC1	Olfr1352	MOR139-1	souris	OR7C1
cyclohexanone	108-94-1	C1CCC(=O)CC1	Olfr15	OR3	souris	OR2C1
cyclohexanone	108-94-1	C1CCC(=O)CC1	Olfr167	MOR272-1	souris	OR2L2
cyclohexanone	108-94-1	C1CCC(=O)CC1	Olfr168	MOR271-1	souris	OR2L13
cyclohexanone	108-94-1	C1CCC(=O)CC1	Olfr556	Olfr556	souris	OR52I2
2-heptanone	110-43-0	CCCCCC(=O)C	Olfr167	Olfr167	souris	OR2L2
2-heptanone	110-43-0	CCCCCC(=O)C	Olfr168	MOR271-1	souris	OR2L13
2-heptanone	110-43-0	CCCCCC(=O)C	Olfr263	MOR256-31	souris	OR2W1
2-heptanone	110-43-0	CCCCCC(=O)C	Olfr57	MOR139-3	souris	OR7A5
pentanal	110-62-3	CCCCC=O	Olfr2	MOR103-15	souris	OR6A2
2-octanone	111-13-7	CCCCCCC(=O)C	Olfr167	MOR272-1	souris	OR2L2
2-octanone	111-13-7	CCCCCCC(=O)C	Olfr2	Olfr2	souris	OR6A2
heptanoic acid	111-14-8	CCCCCCC(=O)O	Olfr569	MOR30-1	souris	OR52R1
heptanoic acid	111-14-8	CCCCCCC(=O)O	Olfr677	Olfr677	souris	OR52E4
heptanoic acid	111-14-8	CCCCCCC(=O)O	Olfr683	MOR40-1	souris	OR56A5
heptanoic acid	111-14-8	CCCCCCC(=O)O	Olfr69	Olfr69	souris	OR52A5
heptanoic acid	111-14-8	CCCCCCC(=O)O	Olfr749	MOR106-1	souris	OR11H4
hexanol	111-27-3	CCCCCCO	Olfr2	Olfr2	souris	OR6A2
hexanol	111-27-3	CCCCCCO	Olfr480	MOR204-32	souris	OR5P3
hexanol	111-27-3	CCCCCCO	Olfr556	MOR41-1	souris	OR52I2
hexanol	111-27-3	CCCCCCO	Olfr744	MOR106-13P	souris	OR11G2
heptanol	111-70-6	CCCCCCCO	Olfr151	MOR171-2	souris	OR8A1
heptanol	111-70-6	CCCCCCCO	Olfr167	MOR272-1	souris	OR2L2
heptanol	111-70-6	CCCCCCCO	Olfr168	MOR271-1	souris	OR2L13
heptanol	111-70-6	CCCCCCCO	Olfr447	MOR261-1	souris	OR2A25
heptanol	111-70-6	CCCCCCCO	Olfr480	MOR204-32	souris	OR5P3
heptanol	111-70-6	CCCCCCCO	Olfr556	MOR41-1	souris	OR52I2
heptanol	111-70-6	CCCCCCCO	Olfr57	MOR139-3	souris	OR7A5
heptanol	111-70-6	CCCCCCCO	Olfr715	Olfr715	souris	OR2D2
heptanol	111-70-6	CCCCCCCO	Olfr744	MOR106-13P	souris	OR11G2
heptanal	111-71-7	CCCCCCC=O	Olfr17	Olfr17	souris	OR10A4
heptanal	111-71-7	CCCCCCC=O	Olfr2	MOR103-15	souris	OR6A2
heptanal	111-71-7	CCCCCCC=O	Olfr57	MOR139-3	souris	OR7A5
hexyl octanoate	1117-55-1	CCCCCCCC(=O)OCCCCCC	Olfr480	Olfr480	souris	OR5P3
(r)-(+)-citronellol	1117-61-9	C[C@H](CCC=C(C)C)CCO	Olfr43	MOR125-1	souris	OR1A1
octanol	111-87-5	CCCCCCCCO	Olfr2	Olfr2	souris	OR6A2
octanol	111-87-5	CCCCCCCCO	Olfr263	MOR256-31	souris	OR2W1
octanol	111-87-5	CCCCCCCCO	Olfr447	MOR261-1	souris	OR2A25
octanol	111-87-5	CCCCCCCCO	Olfr57	MOR139-3	souris	OR7A5
octanol	111-87-5	CCCCCCCCO	Olfr683	MOR40-1	souris	OR56A5
octanol	111-87-5	CCCCCCCCO	Olfr69	Olfr69	souris	OR52A5
octanol	111-87-5	CCCCCCCCO	Olfr715	Olfr715	souris	OR2D2
octanethiol	111-88-6	CCCCCCCCS	Olfr15	MOR256-17	souris	OR2C1
octanethiol	111-88-6	CCCCCCCCS	Olfr263	MOR256-31	souris	OR2W1
nonanoic acid	112-05-0	CCCCCCCCC(=O)O	Olfr15	MOR256-17	souris	OR2C1
nonanoic acid	112-05-0	CCCCCCCCC(=O)O	Olfr558	MOR18-1	souris	OR51E1
nonanoic acid	112-05-0	CCCCCCCCC(=O)O	Olfr569	MOR30-1	souris	OR52R1
nonanoic acid	112-05-0	CCCCCCCCC(=O)O	Olfr677	MOR32-11	souris	OR52E4
nonanoic acid	112-05-0	CCCCCCCCC(=O)O	Olfr683	MOR40-1	souris	OR56A5
nonanoic acid	112-05-0	CCCCCCCCC(=O)O	Olfr684	Olfr684	souris	OR56A4
nonanoic acid	112-05-0	CCCCCCCCC(=O)O	Olfr685	MOR37-1	souris	OR52L1
nonanoic acid	112-05-0	CCCCCCCCC(=O)O	Olfr69	Olfr69	souris	OR52A5
nonanoic acid	112-05-0	CCCCCCCCC(=O)O	Olfr715	MOR260-1	souris	OR2D2
nonanoic acid	112-05-0	CCCCCCCCC(=O)O	Olfr749	MOR106-1	souris	OR11H4
octyl acetate	112-14-1	CCCCCCCCOC(=O)C	Olfr2	Olfr2	souris	OR6A2
1-decanol	112-30-1	CCCCCCCCCCO	Olfr2	Olfr2	souris	OR6A2
1-decanol	112-30-1	CCCCCCCCCCO	Olfr447	MOR261-1	souris	OR2A25
1-decanol	112-30-1	CCCCCCCCCCO	Olfr480	Olfr480	souris	OR5P3
1-decanol	112-30-1	CCCCCCCCCCO	Olfr715	Olfr715	souris	OR2D2
decanal	112-31-2	CCCCCCCCCC=O	Olfr2	MOR103-15	souris	OR6A2
decanal	112-31-2	CCCCCCCCCC=O	Olfr569	MOR30-1	souris	OR52R1
decanal	112-31-2	CCCCCCCCCC=O	Olfr677	Olfr677	souris	OR52E4
decanal	112-31-2	CCCCCCCCCC=O	Olfr685	MOR37-1	souris	OR52L1
undecanoic acid	112-37-8	CCCCCCCCCCC(=O)O	Olfr547	MOR31-4	souris	OR52B4
undecanoic acid	112-37-8	CCCCCCCCCCC(=O)O	Olfr677	MOR32-11	souris	OR52E4
undecanol	112-42-5	CCCCCCCCCCCO	Olfr677	Olfr677	souris	OR52E4
undecanal	112-44-7	CCCCCCCCCCC=O	Olfr2	MOR103-15	souris	OR6A2
undecanal	112-44-7	CCCCCCCCCCC=O	Olfr677	MOR32-11	souris	OR52E4
dodecanal	112-54-9	CCCCCCCCCCCC=O	Olfr2	MOR103-15	souris	OR6A2
dodecanal	112-54-9	CCCCCCCCCCCC=O	Olfr547	MOR31-4	souris	OR52B4
dodecanal	112-54-9	CCCCCCCCCCCC=O	Olfr677	Olfr677	souris	OR52E4
dihydrojasmone	1128-08-1	CCCCCC1=C(CCC1=O)C	Olfr1352	MOR139-1	souris	OR7C1
dihydrojasmone	1128-08-1	CCCCCC1=C(CCC1=O)C	Olfr167	MOR272-1	souris	OR2L2
dihydrojasmone	1128-08-1	CCCCCC1=C(CCC1=O)C	Olfr168	MOR271-1	souris	OR2L13
dihydrojasmone	1128-08-1	CCCCCC1=C(CCC1=O)C	Olfr19	MOR140-1	souris	OR7A17
dihydrojasmone	1128-08-1	CCCCCC1=C(CCC1=O)C	Olfr221	MOR205-1	souris	OR5AU1
dihydrojasmone	1128-08-1	CCCCCC1=C(CCC1=O)C	Olfr556	MOR41-1	souris	OR52I2
prenyl acetate	1191-16-8	CC(=CCOC(=O)C)C	Olfr1019	MOR180-1	souris	OR5AR1
prenyl acetate	1191-16-8	CC(=CCOC(=O)C)C	Olfr109	Olfr109	souris	OR12D3
prenyl acetate	1191-16-8	CC(=CCOC(=O)C)C	Olfr1352	MOR139-1	souris	OR7C1
prenyl acetate	1191-16-8	CC(=CCOC(=O)C)C	Olfr167	MOR272-1	souris	OR2L2
prenyl acetate	1191-16-8	CC(=CCOC(=O)C)C	Olfr168	MOR271-1	souris	OR2L13
benzophenone	119-61-9	C1=CC=C(C=C1)C(=O)C2=CC=CC=C2	Olfr796	MOR269-1	souris	OR10P1
piperonal	120-57-0	C1OC2=C(O1)C=C(C=C2)C=O	Olfr73	Olfr73	souris	OR5D16
isosafrole	120-58-1	CC=CC1=CC2=C(C=C1)OCO2	Olfr73	MOR174-9	souris	OR5D16
ethyl vanillin	121-32-4	CCOC1=C(C=CC(=C1)C=O)O	Olfr2	Olfr2	souris	OR6A2
ethyl vanillin	121-32-4	CCOC1=C(C=CC(=C1)C=O)O	Olfr480	Olfr480	souris	OR5P3
ethyl vanillin	121-32-4	CCOC1=C(C=CC(=C1)C=O)O	Olfr73	MOR174-9	souris	OR5D16
vanillin	121-33-5	COC1=C(C=CC(=C1)C=O)O	Olfr73	MOR174-9	souris	OR5D16
vanillic acid	121-34-6	COC1=C(C=CC(=C1)C(=O)O)O	Olfr73	Olfr73	souris	OR5D16
zingerone	122-48-5	CC(=O)CCC1=CC(=C(C=C1)O)OC	Olfr73	Olfr73	souris	OR5D16
benzyl propionate	122-63-4	CCC(=O)OCC1=CC=CC=C1	Olfr2	Olfr2	souris	OR6A2
phenyl acetate	122-79-2	CC(=O)OC1=CC=CC=C1	Olfr109	MOR250-1	souris	OR12D3
phenyl acetate	122-79-2	CC(=O)OC1=CC=CC=C1	Olfr1352	MOR139-1	souris	OR7C1
phenyl acetate	122-79-2	CC(=O)OC1=CC=CC=C1	Olfr556	MOR41-1	souris	OR52I2
phenyl acetate	122-79-2	CC(=O)OC1=CC=CC=C1	Olfr749	MOR106-1	souris	OR11H4
phenyl acetate	122-79-2	CC(=O)OC1=CC=CC=C1	Olfr979	MOR223-1	souris	OR10G9
butyraldehyde	123-72-8	CCCC=O	Olfr2	Olfr2	souris	OR6A2
n-butyl acetate	123-86-4	CCCCOC(=O)C	Olfr2	Olfr2	souris	OR6A2
2-octanol	123-96-6	CCCCCCC(C)O	Olfr57	MOR139-3	souris	OR7A5
octanoic acid	124-07-2	CCCCCCCC(=O)O	Olfr15	MOR256-17	souris	OR2C1
octanoic acid	124-07-2	CCCCCCCC(=O)O	Olfr2	Olfr2	souris	OR6A2
octanoic acid	124-07-2	CCCCCCCC(=O)O	Olfr263	MOR256-31	souris	OR2W1
octanoic acid	124-07-2	CCCCCCCC(=O)O	Olfr554	MOR25-1	souris	OR52M1
octanoic acid	124-07-2	CCCCCCCC(=O)O	Olfr569	MOR30-1	souris	OR52R1
octanoic acid	124-07-2	CCCCCCCC(=O)O	Olfr677	MOR32-11	souris	OR52E4
octanoic acid	124-07-2	CCCCCCCC(=O)O	Olfr683	MOR40-1	souris	OR56A5
octanoic acid	124-07-2	CCCCCCCC(=O)O	Olfr685	Olfr685	souris	OR52L1
octanoic acid	124-07-2	CCCCCCCC(=O)O	Olfr69	Olfr69	souris	OR52A5
octanoic acid	124-07-2	CCCCCCCC(=O)O	Olfr749	MOR106-1	souris	OR11H4
octanal	124-13-0	CCCCCCCC=O	Olfr2	MOR103-15	souris	OR6A2
octanal	124-13-0	CCCCCCCC=O	Olfr263	MOR256-31	souris	OR2W1
octanal	124-13-0	CCCCCCCC=O	Olfr57	MOR139-3	souris	OR7A5
octanal	124-13-0	CCCCCCCC=O	Olfr677	Olfr677	souris	OR52E4
nonanal	124-19-6	CCCCCCCCC=O	Olfr2	MOR103-15	souris	OR6A2
nonanal	124-19-6	CCCCCCCCC=O	Olfr569	MOR30-1	souris	OR52R1
nonanal	124-19-6	CCCCCCCCC=O	Olfr57	MOR139-3	souris	OR7A5
nonanal	124-19-6	CCCCCCCCC=O	Olfr677	Olfr677	souris	OR52E4
nonanal	124-19-6	CCCCCCCCC=O	Olfr683	MOR40-1	souris	OR56A5
nonanal	124-19-6	CCCCCCCCC=O	Olfr685	MOR37-1	souris	OR52L1
linalool(+)	126-90-9	CC(=CCC[C@@](C)(C=C)O)C	Olfr2	Olfr2	souris	OR6A2
linalool(–)	126-91-0	CC(=CCC[C@](C)(C=C)O)C	Olfr2	Olfr2	souris	OR6A2
wolfwood	133636-82-5	CC1C2CC(C2(C)C)CC13CCC(=O)C=C3	Olfr73	Olfr73	souris	OR5D16
2-pentanol	13403-73-1	CCCC(C)O	Olfr480	MOR204-32	souris	OR5P3
syringaldehyde	134-96-3	COC1=CC(=CC(=C1O)OC)C=O	Olfr73	Olfr73	souris	OR5D16
limonene	138-86-3	CC1=CCC(CC1)C(=C)C	Olfr56	MOR276-1	souris	OR2V1
benzyl acetate	140-11-4	CC(=O)OCC1=CC=CC=C1	Olfr1019	Olfr1019	souris	OR5AR1
benzyl acetate	140-11-4	CC(=O)OCC1=CC=CC=C1	Olfr1352	MOR139-1	souris	OR7C1
benzyl acetate	140-11-4	CC(=O)OCC1=CC=CC=C1	Olfr167	MOR272-1	souris	OR2L2
benzyl acetate	140-11-4	CC(=O)OCC1=CC=CC=C1	Olfr168	MOR271-1	souris	OR2L13
benzyl acetate	140-11-4	CC(=O)OCC1=CC=CC=C1	Olfr263	MOR256-31	souris	OR2W1
benzyl acetate	140-11-4	CC(=O)OCC1=CC=CC=C1	Olfr447	MOR261-1	souris	OR2A25
benzyl acetate	140-11-4	CC(=O)OCC1=CC=CC=C1	Olfr556	MOR41-1	souris	OR52I2
benzyl acetate	140-11-4	CC(=O)OCC1=CC=CC=C1	Olfr715	Olfr715	souris	OR2D2
benzyl acetate	140-11-4	CC(=O)OCC1=CC=CC=C1	Olfr979	MOR223-1	souris	OR10G9
estragole	140-67-0	COC1=CC=C(C=C1)CC=C	Olfr2	Olfr2	souris	OR6A2
ethyl acetate	141-78-6	CCOC(=O)C	Olfr2	Olfr2	souris	OR6A2
hydroxycitronellal dimethyl acetal	141-92-4	CC(CCCC(C)(C)O)CC(OC)OC	Olfr16	OR23	souris	OR10J5
hexanoic acid	142-62-1	CCCCCC(=O)O	Olfr2	Olfr2	souris	OR6A2
hexyl acetate	142-92-7	CCCCCCOC(=O)C	Olfr2	Olfr2	souris	OR6A2
dodecanoic acid	143-07-7	CCCCCCCCCCCC(=O)O	Olfr547	MOR31-4	souris	OR52B4
dodecanoic acid	143-07-7	CCCCCCCCCCCC(=O)O	Olfr677	Olfr677	souris	OR52E4
1-nonanol	143-08-8	CCCCCCCCCO	Olfr447	MOR261-1	souris	OR2A25
1-nonanol	143-08-8	CCCCCCCCCO	Olfr683	Olfr683	souris	OR56A5
1-nonanol	143-08-8	CCCCCCCCCO	Olfr69	Olfr69	souris	OR52A5
1-nonanol	143-08-8	CCCCCCCCCO	Olfr715	Olfr715	souris	OR2D2
1-nonanethiol	1455-21-6	CCCCCCCCCS	Olfr447	MOR261-1	souris	OR2A25
1-nonanethiol	1455-21-6	CCCCCCCCCS	Olfr558	Olfr558	souris	OR51E1
1-nonanethiol	1455-21-6	CCCCCCCCCS	Olfr715	MOR260-1	souris	OR2D2
2-sec-butylcyclohexanone	14765-30-1	CCC(C)C1CCCCC1=O	Olfr2	Olfr2	souris	OR6A2
beta-ionone	14901-07-6	CC1=C(C(CCC1)(C)C)C=CC(=O)C	Olfr2	Olfr2	souris	OR6A2
4-hydroxy 3-methyl benzaldehyde	15174-69-3	CC1=C(C=CC(=C1)C=O)O	Olfr73	Olfr73	souris	OR5D16
rose oxide	16409-43-1	CC1CCOC(C1)C=C(C)C	Olfr73	Olfr73	souris	OR5D16
orivone	16587-71-6	CCC(C)(C)C1CCC(=O)CC1	Olfr73	Olfr73	souris	OR5D16
8-bromooctanoic acid	17696-11-6	C(CCCC(=O)O)CCCBr	Olfr675	Olfr675	souris	OR52E8
8-bromooctanoic acid	17696-11-6	C(CCCC(=O)O)CCCBr	Olfr683	Olfr683	souris	OR56A5
8-bromooctanoic acid	17696-11-6	C(CCCC(=O)O)CCCBr	Olfr69	Olfr69	souris	OR52A5
8-bromooctanoic acid	17696-11-6	C(CCCC(=O)O)CCCBr	Olfr749	MOR106-1	souris	OR11H4
allyl phenylacetate	1797-74-6	C=CCOC(=O)CC1=CC=CC=C1	Olfr1352	MOR139-1	souris	OR7C1
allyl phenylacetate	1797-74-6	C=CCOC(=O)CC1=CC=CC=C1	Olfr15	MOR256-17	souris	OR2C1
allyl phenylacetate	1797-74-6	C=CCOC(=O)CC1=CC=CC=C1	Olfr167	MOR272-1	souris	OR2L2
allyl phenylacetate	1797-74-6	C=CCOC(=O)CC1=CC=CC=C1	Olfr168	MOR271-1	souris	OR2L13
allyl phenylacetate	1797-74-6	C=CCOC(=O)CC1=CC=CC=C1	Olfr263	MOR256-31	souris	OR2W1
allyl phenylacetate	1797-74-6	C=CCOC(=O)CC1=CC=CC=C1	Olfr447	MOR261-1	souris	OR2A25
allyl phenylacetate	1797-74-6	C=CCOC(=O)CC1=CC=CC=C1	Olfr715	Olfr715	souris	OR2D2
allyl phenylacetate	1797-74-6	C=CCOC(=O)CC1=CC=CC=C1	Olfr979	MOR223-1	souris	OR10G9
undecanedioic acid	1852-04-6	C(CCCCC(=O)O)CCCCC(=O)O	Olfr547	MOR31-4	souris	OR52B4
(+)-carvone	2244-16-8	CC1=CC[C@@H](CC1=O)C(=C)C	Olfr109	MOR250-1	souris	OR12D3
(+)-carvone	2244-16-8	CC1=CC[C@@H](CC1=O)C(=C)C	Olfr1352	MOR139-1	souris	OR7C1
(+)-carvone	2244-16-8	CC1=CC[C@@H](CC1=O)C(=C)C	Olfr167	MOR272-1	souris	OR2L2
(+)-carvone	2244-16-8	CC1=CC[C@@H](CC1=O)C(=C)C	Olfr168	MOR271-1	souris	OR2L13
(+)-carvone	2244-16-8	CC1=CC[C@@H](CC1=O)C(=C)C	Olfr2	Olfr2	souris	OR6A2
(+)-carvone	2244-16-8	CC1=CC[C@@H](CC1=O)C(=C)C	Olfr508	MOR204-6	souris	OR5P3
(+)-carvone	2244-16-8	CC1=CC[C@@H](CC1=O)C(=C)C	Olfr556	MOR41-1	souris	OR52I2
glucose	2280-44-6	C(C1C(C(C(C(O1)O)O)O)O)O	Olfr480	Olfr480	souris	OR5P3
(+)-citronellal	2385-77-5	C[C@H](CCC=C(C)C)CC=O	Olfr2	Olfr2	souris	OR6A2
tarragol	23950-98-3	CCCC1CCC(C(C1)OC)O	Olfr73	Olfr73	souris	OR5D16
2-sec-butyl-3-methoxypyrazine	24168-70-5	CCC(C)C1=NC=CN=C1OC	Olfr480	Olfr480	souris	OR5P3
hedione	24851-98-7	O=C(OC)CC1C(C(=O)CC1)CCCCC	Olfr2	Olfr2	souris	OR6A2
2-isopropyl-3-methoxypyrazine	25773-40-4	CC(C)C1=NC=CN=C1OC	Olfr480	Olfr480	souris	OR5P3
2-bromooctanoic acid	2623-82-7	CCCCCCC(C(=O)O)Br	Olfr683	MOR40-1	souris	OR56A5
4-ethyl-2-methoxyphenol	2785-89-9	CCC1=CC(=C(C=C1)O)OC	Olfr57	MOR139-3	souris	OR7A5
4-ethyl-2-methoxyphenol	2785-89-9	CCC1=CC(=C(C=C1)O)OC	Olfr73	mOR-EG	souris	OR5D16
11-bromoundecanoic acid	2834-05-1	C(CCCCCBr)CCCCC(=O)O	Olfr547	MOR31-4	souris	OR52B4
11-bromoundecanoic acid	2834-05-1	C(CCCCCBr)CCCCC(=O)O	Olfr677	Olfr677	souris	OR52E4
allylbenzene	300-57-2	C=CCC1=CC=CC=C1	Olfr15	MOR256-17	souris	OR2C1
allylbenzene	300-57-2	C=CCC1=CC=CC=C1	Olfr429	MOR105-1	souris	OR6N1
allylbenzene	300-57-2	C=CCC1=CC=CC=C1	Olfr73	Olfr73	souris	OR5D16
allylbenzene	300-57-2	C=CCC1=CC=CC=C1	Olfr749	MOR106-1	souris	OR11H4
lyral	31906-04-4	CC(C)(CCCC1=CCC(CC1)C=O)O	Olfr15	MOR256-17	souris	OR2C1
lyral	31906-04-4	CC(C)(CCCC1=CCC(CC1)C=O)O	Olfr16	MOR23	souris	OR10J5
lyral	31906-04-4	CC(C)(CCCC1=CCC(CC1)C=O)O	Olfr2	Olfr2	souris	OR6A2
decanoic acid	334-48-5	CCCCCCCCCC(=O)O	Olfr15	MOR256-17	souris	OR2C1
decanoic acid	334-48-5	CCCCCCCCCC(=O)O	Olfr2	Olfr2	souris	OR6A2
decanoic acid	334-48-5	CCCCCCCCCC(=O)O	Olfr554	MOR25-1	souris	OR52M1
decanoic acid	334-48-5	CCCCCCCCCC(=O)O	Olfr569	MOR30-1	souris	OR52R1
decanoic acid	334-48-5	CCCCCCCCCC(=O)O	Olfr677	MOR32-11	souris	OR52E4
decanoic acid	334-48-5	CCCCCCCCCC(=O)O	Olfr683	MOR40-1	souris	OR56A5
decanoic acid	334-48-5	CCCCCCCCCC(=O)O	Olfr685	MOR37-1	souris	OR52L1
decanoic acid	334-48-5	CCCCCCCCCC(=O)O	Olfr715	MOR260-1	souris	OR2D2
furaneol	3658-77-3	CC1C(=O)C(=C(O1)C)O	Olfr480	Olfr480	souris	OR5P3
2,3-hexanedione	3848-24-6	CCCC(=O)C(=O)C	Olfr15	MOR256-17	souris	OR2C1
2,3-hexanedione	3848-24-6	CCCC(=O)C(=O)C	Olfr168	MOR271-1	souris	OR2L13
2,3-hexanedione	3848-24-6	CCCC(=O)C(=O)C	Olfr556	MOR41-1	souris	OR52I2
methyl vanillate	3943-74-6	COC1=C(C=CC(=C1)C(=O)OC)O	Olfr73	Olfr73	souris	OR5D16
mesifurane	4077-47-8	CC1C(=O)C(=C(O1)C)OC	Olfr480	Olfr480	souris	OR5P3
mesifurane	4077-47-8	CC1C(=O)C(=C(O1)C)OC	Olfr681	Olfr681	souris	OR56A3
6-bromohexanoic acid	4224-70-8	C(CCC(=O)O)CCBr	Olfr69	Olfr69	souris	OR52A5
3,4-hexanedione	4437-51-8	CCC(=O)C(=O)CC	Olfr15	MOR256-17	souris	OR2C1
3,4-hexanedione	4437-51-8	CCC(=O)C(=O)CC	Olfr168	MOR271-1	souris	OR2L13
3,4-hexanedione	4437-51-8	CCC(=O)C(=O)CC	Olfr556	MOR41-1	souris	OR52I2
(-)-camphor	464-48-2	C[C@]12CC[C@H](C1(C)C)CC2=O	Olfr1352	MOR139-1	souris	OR7C1
(-)-camphor	464-48-2	C[C@]12CC[C@H](C1(C)C)CC2=O	Olfr323	MOR107-1	souris	OR11L1
(+)-camphor	464-49-3	C[C@@]12CC[C@@H](C1(C)C)CC2=O	Olfr1062	MOR185-1	souris	OR8J3
(+)-camphor	464-49-3	C[C@@]12CC[C@@H](C1(C)C)CC2=O	Olfr1352	MOR139-1	souris	OR7C1
(+)-camphor	464-49-3	C[C@@]12CC[C@@H](C1(C)C)CC2=O	Olfr323	MOR107-1	souris	OR11L1
(+)-nootkatone	4674-50-4	C[C@@H]1CC(=O)C=C2[C@]1(C[C@@H](CC2)C(=C)C)C	Olfr73	Olfr73	souris	OR5D16
(+)-fenchone	4695-62-9	C[C@]12CC[C@H](C1)C(C2=O)(C)C	Olfr1352	MOR139-1	souris	OR7C1
(+)-fenchone	4695-62-9	C[C@]12CC[C@H](C1)C(C2=O)(C)C	Olfr167	MOR272-1	souris	OR2L2
(+)-fenchone	4695-62-9	C[C@]12CC[C@H](C1)C(C2=O)(C)C	Olfr168	MOR271-1	souris	OR2L13
(+)-fenchone	4695-62-9	C[C@]12CC[C@H](C1)C(C2=O)(C)C	Olfr323	Olfr323	souris	OR11L1
alpha-cedrene	469-61-4	CC1CCC2C13CC=C(C(C3)C2(C)C)C	Olfr16	MOR23	souris	OR10J5
eucalyptol	470-82-6	CC1(C2CCC(O1)(CC2)C)C	Olfr2	Olfr2	souris	OR6A2
4-chromanone	491-37-2	C1COC2=CC=CC=C2C1=O	Olfr1062	MOR185-1	souris	OR8J3
4-chromanone	491-37-2	C1COC2=CC=CC=C2C1=O	Olfr1104	MOR207-1	souris	OR8I2
4-chromanone	491-37-2	C1COC2=CC=CC=C2C1=O	Olfr1352	MOR139-1	souris	OR7C1
4-chromanone	491-37-2	C1COC2=CC=CC=C2C1=O	Olfr167	MOR272-1	souris	OR2L2
4-chromanone	491-37-2	C1COC2=CC=CC=C2C1=O	Olfr168	MOR271-1	souris	OR2L13
4-chromanone	491-37-2	C1COC2=CC=CC=C2C1=O	Olfr556	MOR41-1	souris	OR52I2
butyrophenone	495-40-9	CCCC(=O)C1=CC=CC=C1	Olfr2	Olfr2	souris	OR6A2
vanillic alcohol	498-00-0	COC1=C(C=CC(=C1)CO)O	Olfr73	Olfr73	souris	OR5D16
10-bromodecanoic acid	50530-12-6	C(CCCCC(=O)O)CCCCBr	Olfr547	MOR31-4	souris	OR52B4
10-bromodecanoic acid	50530-12-6	C(CCCCC(=O)O)CCCCBr	Olfr677	MOR32-11	souris	OR52E4
citral	5392-40-5	CC(=CCC/C(=C/C=O)/C)C	Olfr2	Olfr2	souris	OR6A2
amyl hexanoate	540-07-8	CCCCCC(=O)OCCCCC	Olfr15	MOR256-17	souris	OR2C1
amyl butyrate	540-18-1	CCCCCOC(=O)CCC	Olfr2	Olfr2	souris	OR6A2
raspberry ketone	5471-51-2	CC(=O)CCC1=CC=C(C=C1)O	Olfr73	Olfr73	souris	OR5D16
2-coumaranone	553-86-6	C1C2=CC=CC=C2OC1=O	Olfr1352	MOR139-1	souris	OR7C1
2-coumaranone	553-86-6	C1C2=CC=CC=C2OC1=O	Olfr15	MOR256-17	souris	OR2C1
2-coumaranone	553-86-6	C1C2=CC=CC=C2OC1=O	Olfr556	MOR41-1	souris	OR52I2
heptyl butyrate	5870-93-9	CCCCCCCOC(=O)CCC	Olfr2	Olfr2	souris	OR6A2
3-octanol	589-98-0	CCCCCC(CC)O	Olfr57	MOR139-3	souris	OR7A5
trans,trans-2,4-nonadienal	5910-87-2	CCCC/C=C/C=C/C=O	Olfr57	MOR139-3	souris	OR7A5
2-hexanone	591-78-6	CCCCC(=O)C	Olfr167	MOR272-1	souris	OR2L2
2-hexanone	591-78-6	CCCCC(=O)C	Olfr168	MOR271-1	souris	OR2L13
2-hexanone	591-78-6	CCCCC(=O)C	Olfr2	Olfr2	souris	OR6A2
(+)-dihydrocarvone	5948-04-9	C[C@@H]1CC[C@H](CC1=O)C(=C)C	Olfr1352	MOR139-1	souris	OR7C1
(+)-dihydrocarvone	5948-04-9	C[C@@H]1CC[C@H](CC1=O)C(=C)C	Olfr167	MOR272-1	souris	OR2L2
(+)-dihydrocarvone	5948-04-9	C[C@@H]1CC[C@H](CC1=O)C(=C)C	Olfr168	MOR271-1	souris	OR2L13
(+)-dihydrocarvone	5948-04-9	C[C@@H]1CC[C@H](CC1=O)C(=C)C	Olfr556	MOR41-1	souris	OR52I2
(s)-(-)-citronellal	5949-05-3	C[C@@H](CCC=C(C)C)CC=O	Olfr2	Olfr2	souris	OR6A2
(s)-(-)-citronellal	5949-05-3	C[C@@H](CCC=C(C)C)CC=O	Olfr43	MOR125-1	souris	OR1A1
(s)-(-)-citronellal	5949-05-3	C[C@@H](CCC=C(C)C)CC=O	Olfr63	Olfr63	souris	OR10H3
(s)-(-)-citronellal	5949-05-3	C[C@@H](CCC=C(C)C)CC=O	Olfr69	MOR22-2	souris	OR52A5
d-limonene	5989-27-5	CC1=CC[C@@H](CC1)C(=C)C	Olfr263	MOR256-31	souris	OR2W1
2-phenylethanol	60-12-8	C1=CC=C(C=C1)CCO	Olfr2	Olfr2	souris	OR6A2
ethyl ether	60-29-7	CCOCC	Olfr73	Olfr73	souris	OR5D16
2-aminoacetophenone	613-89-8	C1=CC=C(C=C1)C(=O)CN	Olfr2	Olfr2	souris	OR6A2
ethylisoamylketone	624-42-0	CCC(=O)CCC(C)C	Olfr2	Olfr2	souris	OR6A2
methylisoeugenol	6379-72-2	CC=CC1=CC(=C(C=C1)OC)OC	Olfr16	MOR23	souris	OR10J5
methylisoeugenol	6379-72-2	CC=CC1=CC(=C(C=C1)OC)OC	Olfr73	MOR174-9	souris	OR5D16
phenethylamine	64-04-0	C1=CC=C(C=C1)CCN	Olfr2	Olfr2	souris	OR6A2
(-)-carvone	6485-40-1	CC1=CC[C@H](CC1=O)C(=C)C	Olfr1352	MOR139-1	souris	OR7C1
(-)-carvone	6485-40-1	CC1=CC[C@H](CC1=O)C(=C)C	Olfr168	MOR271-1	souris	OR2L13
(-)-carvone	6485-40-1	CC1=CC[C@H](CC1=O)C(=C)C	Olfr2	Olfr2	souris	OR6A2
(-)-carvone	6485-40-1	CC1=CC[C@H](CC1=O)C(=C)C	Olfr263	MOR256-31	souris	OR2W1
(-)-carvone	6485-40-1	CC1=CC[C@H](CC1=O)C(=C)C	Olfr508	MOR204-6	souris	OR5P3
(-)-carvone	6485-40-1	CC1=CC[C@H](CC1=O)C(=C)C	Olfr556	MOR41-1	souris	OR52I2
hexanal	66-25-1	CCCCCC=O	Olfr168	MOR271-1	souris	OR2L13
hexanal	66-25-1	CCCCCC=O	Olfr2	MOR103-15	souris	OR6A2
tricyclone	68433-81-8	CC1(C2CC3CCC(=O)C=C3C1C2)C	Olfr73	Olfr73	souris	OR5D16
gamma-caprolactone	695-06-7	CCC1CCC(=O)O1	Olfr1062	MOR185-1	souris	OR8J3
gamma-caprolactone	695-06-7	CCC1CCC(=O)O1	Olfr167	MOR272-1	souris	OR2L2
gamma-caprolactone	695-06-7	CCC1CCC(=O)O1	Olfr168	MOR271-1	souris	OR2L13
butanol	71-36-3	CCCCO	Olfr2	Olfr2	souris	OR6A2
1-pentanol	71-41-0	CCCCCO	Olfr556	MOR41-1	souris	OR52I2
1-pentanol	71-41-0	CCCCCO	Olfr744	Olfr744	souris	OR11G2
benzene	71-43-2	C1=CC=CC=C1	Olfr168	MOR271-1	souris	OR2L13
propionate	72-03-7	CCC(=O)[O-]	Olfr78	Olfr78	souris	OR51E2
12-bromo-dodecanoic acid	73367-80-3	C(CCCCCC(=O)O)CCCCCBr	Olfr547	Olfr547	souris	OR52B4
12-bromo-dodecanoic acid	73367-80-3	C(CCCCCC(=O)O)CCCCCBr	Olfr677	Olfr677	souris	OR52E4
allyl phenoxyacetate	7493-74-5	C=CCOC(=O)COC1=CC=CC=C1	Olfr2	Olfr2	souris	OR6A2
acetaldehyde	75-07-0	CC=O	Olfr447	MOR261-1	souris	OR2A25
(s)-(-)-citronellol	7540-51-4	C[C@@H](CCC=C(C)C)CCO	Olfr168	Olfr168	souris	OR2L13
(-)-fenchone	7787-20-4	C[C@@]12CC[C@@H](C1)C(C2=O)(C)C	Olfr1352	MOR139-1	souris	OR7C1
(-)-fenchone	7787-20-4	C[C@@]12CC[C@@H](C1)C(C2=O)(C)C	Olfr167	MOR272-1	souris	OR2L2
(-)-fenchone	7787-20-4	C[C@@]12CC[C@@H](C1)C(C2=O)(C)C	Olfr323	MOR107-1	souris	OR11L1
2-butanone	78-93-3	CCC(=O)C	Olfr2	Olfr2	souris	OR6A2
propionic acid	79-09-4	CCC(=O)O	Olfr2	Olfr2	souris	OR6A2
lilial	80-54-6	CC(CC=O)C1=CC=C(C=C1)C(C)(C)C	Olfr2	Olfr2	souris	OR6A2
2,4-dimethylacetophenone	89-74-7	CC1=CC(=C(C=C1)C(=O)C)C	Olfr2	Olfr2	souris	OR6A2
isopulegol	89-79-2	CC1CCC(C(C1)O)C(=C)C	Olfr2	Olfr2	souris	OR6A2
guaiacol	90-05-1	COC1=CC=CC=C1O	Olfr73	Olfr73	souris	OR5D16
coumarin	91-64-5	C1=CC=C2C(=C1)C=CC(=O)O2	Olfr1062	MOR185-1	souris	OR8J3
coumarin	91-64-5	C1=CC=C2C(=C1)C=CC(=O)O2	Olfr109	MOR250-1	souris	OR12D3
coumarin	91-64-5	C1=CC=C2C(=C1)C=CC(=O)O2	Olfr1104	MOR207-1	souris	OR8I2
coumarin	91-64-5	C1=CC=C2C(=C1)C=CC(=O)O2	Olfr1352	MOR139-1	souris	OR7C1
coumarin	91-64-5	C1=CC=C2C(=C1)C=CC(=O)O2	Olfr508	MOR204-6	souris	OR5P3
coumarin	91-64-5	C1=CC=C2C(=C1)C=CC(=O)O2	Olfr556	MOR41-1	souris	OR52I2
coumarin	91-64-5	C1=CC=C2C(=C1)C=CC(=O)O2	Olfr749	MOR106-1	souris	OR11H4
coumarin	91-64-5	C1=CC=C2C(=C1)C=CC(=O)O2	Olfr876	MOR161-1	souris	OR8B12
methyl eugenol	93-15-2	COC1=C(C=C(C=C1)CC=C)OC	Olfr73	Olfr73	souris	OR5D16
eugenyl acetate	93-28-7	CC(=O)OC1=C(C=C(C=C1)CC=C)OC	Olfr73	mOR-EG	souris	OR5D16
2-methoxy-4-methylphenol	93-51-6	CC1=CC(=C(C=C1)O)OC	Olfr73	mOR-EG	souris	OR5D16
propiophenone	93-55-0	CCC(=O)C1=CC=CC=C1	Olfr2	Olfr2	souris	OR6A2
ethyl benzoate	93-89-0	CCOC(=O)C1=CC=CC=C1	Olfr2	Olfr2	souris	OR6A2
safrole	94-59-7	C=CCC1=CC2=C(C=C1)OCO2	Olfr73	Olfr73	souris	OR5D16
eugenol	97-53-0	COC1=C(C=CC(=C1)CC=C)O	Olfr2	Olfr2	souris	OR6A2
eugenol	97-53-0	COC1=C(C=CC(=C1)CC=C)O	Olfr57	MOR139-3	souris	OR7A5
eugenol	97-53-0	COC1=C(C=CC(=C1)CC=C)O	Olfr677	Olfr677	souris	OR52E4
eugenol	97-53-0	COC1=C(C=CC(=C1)CC=C)O	Olfr73	MOR174-9	souris	OR5D16
isoeugenol	97-54-1	CC=CC1=CC(=C(C=C1)O)OC	Olfr73	Olfr73	souris	OR5D16
ethyl isobutyrate	97-62-1	CCOC(=O)C(C)C	Olfr167	MOR272-1	souris	OR2L2
ethyl isobutyrate	97-62-1	CCOC(=O)C(C)C	Olfr168	MOR271-1	souris	OR2L13
4-tert-butyl cyclohexanone	98-53-3	CC(C)(C)C1CCC(=O)CC1	Olfr73	Olfr73	souris	OR5D16
4-tert-butyl phenol	98-54-4	CC(C)(C)C1=CC=C(C=C1)O	Olfr73	Olfr73	souris	OR5D16
acetophenone	98-86-2	CC(=O)C1=CC=CC=C1	Olfr1054	Olfr1054	souris	OR8K3
acetophenone	98-86-2	CC(=O)C1=CC=CC=C1	Olfr1062	MOR185-1	souris	OR8J3
acetophenone	98-86-2	CC(=O)C1=CC=CC=C1	Olfr109	MOR250-1	souris	OR12D3
acetophenone	98-86-2	CC(=O)C1=CC=CC=C1	Olfr1104	MOR207-1	souris	OR8I2
acetophenone	98-86-2	CC(=O)C1=CC=CC=C1	Olfr1352	MOR139-1	souris	OR7C1
acetophenone	98-86-2	CC(=O)C1=CC=CC=C1	Olfr145	Olfr145	souris	OR8B8
acetophenone	98-86-2	CC(=O)C1=CC=CC=C1	Olfr151	M71	souris	OR8A1
acetophenone	98-86-2	CC(=O)C1=CC=CC=C1	Olfr160	MOR171-3	souris	OR8A1
acetophenone	98-86-2	CC(=O)C1=CC=CC=C1	Olfr167	MOR272-1	souris	OR2L2
acetophenone	98-86-2	CC(=O)C1=CC=CC=C1	Olfr168	MOR271-1	souris	OR2L13
acetophenone	98-86-2	CC(=O)C1=CC=CC=C1	Olfr19	Olfr19	souris	OR7A17
acetophenone	98-86-2	CC(=O)C1=CC=CC=C1	Olfr2	Olfr2	souris	OR6A2
acetophenone	98-86-2	CC(=O)C1=CC=CC=C1	Olfr229	Olfr229	souris	OR8G2P
acetophenone	98-86-2	CC(=O)C1=CC=CC=C1	Olfr263	MOR256-31	souris	OR2W1
acetophenone	98-86-2	CC(=O)C1=CC=CC=C1	Olfr429	MOR105-1	souris	OR6N1
acetophenone	98-86-2	CC(=O)C1=CC=CC=C1	Olfr556	MOR41-1	souris	OR52I2
acetophenone	98-86-2	CC(=O)C1=CC=CC=C1	Olfr745	Olfr745	souris	OR11H6
acetophenone	98-86-2	CC(=O)C1=CC=CC=C1	Olfr749	MOR106-1	souris	OR11H4
acetophenone	98-86-2	CC(=O)C1=CC=CC=C1	Olfr876	MOR161-1	souris	OR8B12
acetophenone	98-86-2	CC(=O)C1=CC=CC=C1	Olfr935	Olfr935	souris	OR8G5
4-isopropyl phenol	99-89-8	CC(C)C1=CC=C(C=C1)O	Olfr73	Olfr73	souris	OR5D16
