# Supplementary material for: Application of artificial intelligence to decode the relationships between smell, olfactory receptors and small molecules
Source: Sci Rep. 2022 Nov 5;12:18817. doi: 10.1038/s41598-022-23176-y (PMC9637086; doi:10.1038/s41598-022-23176-y)
Supplement: Supplementary file 6 — Supplementary Information 6. [file 41598_2022_23176_MOESM6_ESM.xlsx]

## Sheet: Sheet 1 - Table_S2_score_GNN_by
Table_S2_score_GNN_by_Odor
Table S2: Mean of area under the ROC curve (mean-roc_auc_score) and precision/recall score (mean-prc_auc score) obtained with a GNN model (5 fold Cross Validation) for each odor
Odor	mean-roc_auc_score	mean-prc_auc_score
acidic	0.990984	0.531953
alcoholic	0.99137	0.834883
aldehydic	0.968512	0.493523
alliaceous	0.990181	0.509069
almond	0.971616	0.319165
amber	0.969479	0.460991
ambergris	0.998486	0.81643
animal	0.955268	0.500218
anise	0.994644	0.534605
anisic	0.993596	0.665098
apple	0.948093	0.553187
apricot	0.967585	0.240124
aroma	0.987278	0.500516
aromatic	0.944778	0.220795
balsamic	0.94129	0.568815
banana	0.972776	0.498084
beefy	0.994492	0.446706
bergamot	0.993967	0.601029
berry	0.915452	0.274711
bitter	0.983002	0.352689
brandy	0.98454	0.451566
bready	0.989882	0.528033
brown	0.986741	0.462185
burnt	0.95464	0.285765
buttery	0.947358	0.529853
cabbage	0.996011	0.656325
camphoreous	0.976489	0.503706
caramellic	0.951708	0.598018
cedar	0.99404	0.538841
celery	0.990319	0.63398
chamomile	0.993881	0.552031
cheese	0.992881	0.619081
cheesy	0.98255	0.613925
cherry	0.968948	0.460449
chocolate	0.964827	0.213825
cinnamon	0.994204	0.769845
citrus	0.931152	0.490559
clean	0.943242	0.362266
clove	0.99479	0.64244
cocoa	0.974428	0.60678
coconut	0.985796	0.673885
coffee	0.983504	0.559501
cognac	0.98956	0.697769
cooked	0.958965	0.344751
cooling	0.984386	0.606731
corn	0.99631	0.560632
cortex	0.974251	0.294026
coumarinic	0.994733	0.694787
creamy	0.923325	0.361408
cucumber	0.995778	0.647271
cumin	0.995242	0.631549
dairy	0.950897	0.275284
dry	0.917538	0.399176
dusty	0.989608	0.506085
earthy	0.887802	0.359089
estery	0.993847	0.45558
ethereal	0.954563	0.650477
fatty	0.91549	0.573512
fermented	0.973917	0.649453
fishy	0.993755	0.762581
floral	0.879496	0.563551
fresh	0.84919	0.321678
fruity	0.881989	0.763899
galbanum	0.998513	0.777545
gardenia	0.991052	0.489502
garlic	0.99192	0.701817
gassy	0.992469	0.577693
geranium	0.98098	0.490602
grape	0.967801	0.45867
grapefruit	0.990938	0.717162
grassy	0.953662	0.274352
green	0.859144	0.663398
hawthorn	0.995494	0.615331
hay	0.938461	0.273691
hazelnut	0.990515	0.568142
herbal	0.831346	0.406417
honey	0.960497	0.472051
hyacinth	0.985794	0.493239
jammy	0.99117	0.397486
jasmin	0.98111	0.625928
juicy	0.971251	0.365645
lactonic	0.989733	0.509116
lavender	0.990169	0.575316
leafy	0.93403	0.329857
leathery	0.976613	0.54437
lemon	0.989891	0.662286
licorice	0.966629	0.403764
lily	0.98916	0.586956
malty	0.999969	0.992317
maple	0.999168	0.851859
meaty	0.977993	0.707652
medicinal	0.971713	0.309637
melon	0.946152	0.317581
mentholic	0.996066	0.574075
metallic	0.86781	0.216337
milky	0.952565	0.330882
minty	0.945987	0.574933
muguet	0.993918	0.60615
mushroom	0.96903	0.466111
musk	0.990699	0.833604
musty	0.887038	0.28251
narcissus	0.995628	0.596957
natural	0.948276	0.327039
neroli	0.996876	0.620028
nutty	0.926359	0.542447
odorless	0.986208	0.894632
oily	0.868543	0.326755
onion	0.987259	0.674205
orange	0.977579	0.402973
orris	0.981196	0.470643
ozone	0.990267	0.661278
patchouli	0.998314	0.751999
peach	0.969767	0.452408
pear	0.960489	0.465536
peely	0.991491	0.515652
peppery	0.952844	0.320584
phenolic	0.967354	0.587968
pine	0.990535	0.67572
pineapple	0.969551	0.549725
plastic	0.972541	0.37622
plum	0.978206	0.449286
popcorn	0.998659	0.70544
potato	0.993894	0.587174
powdery	0.940227	0.330156
pungent	0.913624	0.347707
raspberry	0.963024	0.443858
ripe	0.981891	0.188475
roasted	0.966609	0.602629
rose	0.927164	0.563537
rummy	0.965337	0.375444
sandalwood	0.998422	0.84835
savory	0.983144	0.422513
sharp	0.940801	0.294957
smoky	0.989899	0.461936
soapy	0.973834	0.270366
solvent	0.995957	0.572875
sour	0.96782	0.350115
spicy	0.875111	0.451312
strawberry	0.973056	0.465157
sugar	0.994542	0.677778
sulfuraceous	0.993308	0.658046
sulfurous	0.985064	0.718336
sweaty	0.992964	0.449134
sweet	0.7847	0.499282
tea	0.937339	0.134202
terpenic	0.996746	0.653938
tobacco	0.974044	0.421289
tomato	0.991002	0.388274
tonka	0.996675	0.663886
tropical	0.878881	0.341858
vanilla	0.991619	0.703831
vegetable	0.921157	0.310629
vetiver	0.995475	0.504894
violet	0.982292	0.617974
warm	0.927811	0.265645
watery	0.990636	0.414367
waxy	0.919769	0.508442
weedy	0.961544	0.347164
winey	0.92884	0.268273
woody	0.909889	0.666938
