# Supplementary material for: Application of artificial intelligence to decode the relationships between smell, olfactory receptors and small molecules
Source: Sci Rep. 2022 Nov 5;12:18817. doi: 10.1038/s41598-022-23176-y (PMC9637086; doi:10.1038/s41598-022-23176-y)
Supplement: Supplementary file 7 — Supplementary Information 7. [file 41598_2022_23176_MOESM7_ESM.xlsx]

## Sheet: Sheet 1 - Table_S3_score_GNN_by
Table_S3_score_GNN_by_OR
Table S3: Mean of area under the ROC curve (mean-roc_auc_score) and precision/recall score (mean-prc_auc score) obtained with a GNN model (5 fold Cross Validation) for each olfactory receptor
Olfactory Receptor	mean-roc_auc_score	mean-prc_auc_score
6M1-6*03	1	1
OR10A4	1	1
OR10A6	1	1
OR10G3	1	1
OR10G4	1	1
OR10G7	1	1
OR10G9	1	1
OR10H3	1	1
OR10J5	0.999093	0.918333
OR10P1	1	1
OR10S1	1	1
OR117P	1	1
OR11A1	1	1
OR11G2	1	1
OR11H4	0.996949	0.916439
OR11H6	1	1
OR11H7	1	1
OR11L1	1	1
OR12D3	1	1
OR1A1	0.915678	0.780886
OR1A2	0.98601	0.732723
OR1A3	0.997753	0.25
OR1C1	0.997172	0.793155
OR1D2	0.961653	0.912183
OR1D20	0.984498	0.822935
OR1D3	1	1
OR1D4	1	1
OR1D5	1	1
OR1D6	1	1
OR1E3	1	1
OR1G1	0.965823	0.924393
OR1L3	1	1
OR2A25	0.995925	0.837635
OR2A7	1	1
OR2AG1	1	1
OR2AT4	1	1
OR2B11	1	1
OR2B3	0.999248	0.902778
OR2C1	0.999112	0.965967
OR2D2	0.995932	0.798641
OR2G2	1	1
OR2J2	0.986356	0.861575
OR2J3	0.989914	0.779965
OR2L13	0.997828	0.96772
OR2L2	0.998122	0.945616
OR2M2	1	1
OR2M4	0.998698	0.900425
OR2M7	0.998871	0.847222
OR2T10	1	1
OR2T34	0.997397	0.885137
OR2T4	0.997743	0.816667
OR2V1	1	1
OR2W1	0.898147	0.771491
OR3A1	1	1
OR4D6	1	1
OR4D9	1	1
OR4E2	1	1
OR4Q3	0.998586	0.854167
OR51E1	0.970985	0.832223
OR51E2	1	1
OR51I2	1	1
OR51L1	0.998869	0.908333
OR52A5	0.998573	0.914608
OR52B2	0.995495	0.633333
OR52B4	0.99642	0.829777
OR52D1	0.97939	0.935988
OR52E1	1	1
OR52E4	0.995349	0.860182
OR52E8	0.997753	0.25
OR52I2	0.999863	0.996636
OR52L1	0.996591	0.796627
OR52M1	0.997748	0.416667
OR52R1	0.999242	0.943651
OR56A1	0.995506	0.166667
OR56A3	1	1
OR56A4	0.99699	0.793651
OR56A5	0.996447	0.879354
OR5A1	1	1
OR5A2	1	1
OR5AC2	0.999621	0.974206
OR5AN1	1	1
OR5AR1	1	1
OR5AU1	1	1
OR5B17	1	1
OR5D16	0.995258	0.951397
OR5K1	0.989655	0.8195
OR5P3	0.992212	0.851332
OR6A2	0.947988	0.806421
OR6N1	1	1
OR6P1	1	1
OR7A17	1	1
OR7A5	0.985057	0.709886
OR7C1	0.997477	0.967528
OR7D4	1	1
OR8A1	1	1
OR8B12	1	1
OR8B3	1	1
OR8B8	1	1
OR8D1	1	1
OR8G2P	1	1
OR8G5	1	1
OR8I2	1	1
OR8J3	0.999621	0.974206
OR8K3	1	1
OR912-93	0.997748	0.416667
OR9Q2	1	1
