# Supplementary material for: Application of artificial intelligence to decode the relationships between smell, olfactory receptors and small molecules
Source: Sci Rep. 2022 Nov 5;12:18817. doi: 10.1038/s41598-022-23176-y (PMC9637086; doi:10.1038/s41598-022-23176-y)
Supplement: Supplementary file 8 — Supplementary Information 8. [file 41598_2022_23176_MOESM8_ESM.xlsx]

## Sheet: Sheet 1 - Table_S4_Confidence_S
Table_S4_Confidence_Score
Table S4: odor-olfactory receptor pairwise (OORP) score obtained for each odor-olfactory receptor of the dataset. The score is between 0 and 1. The higher to 1 is the score, the stronger is the confidence of the relationship between one odor and olfactory receptor
	acidic	alcoholic	aldehydic	alliaceous	almond	amber	animal	anise	anisic	apple	apricot	aroma	aromatic	balsamic	banana	bergamot	berry	bitter	brandy	bready	burnt	buttery	cabbage	camphoreous	caramellic	chamomile	cheese	cheesy	cherry	chocolate	cinnamon	citrus	clean	clove	cocoa	coconut	coffee	cognac	cooked	cooling	corn	cortex	coumarinic	creamy	cucumber	cumin	dairy	dry	dusty
6M1-6*03	0	0	0.116129	0	0	0	0	0	0	0	0	0	0	0	0	0	0	0	0	0	0	0	0	0	0	0	0	0	0	0	0	0	0.276923	0	0	0	0	0	0	0	0	0	0	0	0	0	0	0	0.6
OR10A4	0	0	0.516129	0	0	0	0	0	0	0	0	0	0	0	0	0	0	0	0	0	0	0	0	0	0	0	0	0	0	0	0	0	0	0	0	0	0	0	0	0	0	0	0	0	0	0	0	0	0
OR10A6	0	0	0	0	0	0	0	0	0	0	0	0	0	0.52381	0	0	0	0	0	0	0	0	0	0	0	0	0	0	0	0	0	0	0	0	0	0	0	0	0	0	0	0	0	0	0	0	0	0	0
OR10G3	0	0	0	0	0	0	0	0	0	0	0	0	0	0	0	0	0	0	0	0	0	0	0	0	0.175	0	0	0	0	0.291667	0.208333	0	0	0.196429	0	0	0	0	0	0	0	0	0	0.297619	0	0	0	0	0
OR10G4	0	0	0	0	0	0	0.208333	0	0	0	0	0	0	0	0	0	0	0	0	0	0	0	0	0	0.175	0	0	0	0	0.291667	0	0	0	0	0	0	0	0	0	0	0	0	0	0.297619	0	0	0	0	0
OR10G7	0	0	0	0	0	0	0	0	0	0	0	0	0	0	0	0	0	0	0	0	0	0	0	0	0.175	0	0	0	0	0	0.208333	0	0	0.589286	0	0	0	0	0	0	0	0	0	0.14881	0	0	0	0	0
OR10G9	0	0	0	0	0	0	0	0	0	0	0	0	0	0	0	0	0	0	0	0	0	0	0	0	0.175	0	0	0	0	0	0	0	0	0	0	0	0	0	0	0	0	0	0	0.14881	0	0	0	0	0
OR10H3	0	0	0	0	0	0	0	0	0	0	0	0	0	0	0	0	0	0	0	0	0	0	0	0	0	0	0	0	0	0	0	0.51087	0.538462	0	0	0	0	0	0	0	0	0	0	0	0	0	0	0	0
OR10J5	0	0	0	0	0	0	0	0	0	0	0	0	0	0	0	0	0	0	0	0	0	0	0	0	0	0	0	0	0	0	0	0	0	0.196429	0	0	0	0	0	0	0	0	0	0	0	0	0	0	0
OR10P1	0	0	0	0	0	0	0	0	0	0	0	0	0	0.52381	0	0	0	0	0	0	0	0	0	0	0	0	0	0	0	0	0	0	0	0	0	0	0	0	0	0	0	0	0	0	0	0	0	0	0
OR10S1	0	0	0	0	0	0	0	0	0	0	0	0	0	0	0	0	0	0	0	0	0	0	0	0	0	0	0	0	0	0	0	0	0	0	0	0	0	0	0	0	0	0	0	0	0	0	0	0	0
OR117P	0	0	0	0	0	0	0	0	0	0	0	0	0	0	0	0	0	0	0	0	0	0	0	0	0	0	0	0.53125	0	0	0	0	0	0	0	0	0	0	0	0	0	0	0	0	0	0	0	0	0
OR11A1	0	0	0	0	0	0	0	0	0	0	0	0	0	0	0	0	0	0	0	0	0	0	0	0.535714	0	0	0	0	0	0	0	0	0	0	0	0	0	0	0	0	0	0	0	0	0	0	0	0	0
OR11G2	0	0.5	0	0	0	0	0	0	0	0	0	0	0	0	0	0	0	0	0	0	0	0	0	0	0	0	0	0	0	0	0	0	0	0	0	0	0	0	0	0	0	0	0	0	0	0	0	0	0
OR11H4	0	0	0	0	0.25	0	0	0	0	0	0	0	0	0	0	0	0	0	0	0	0	0	0	0	0	0	0	0.34375	0	0	0	0	0	0	0	0	0	0	0	0	0	0	0	0	0	0	0.133333	0	0
OR11H6	0	0	0	0	0.416667	0	0	0	0	0	0	0	0	0	0	0	0	0	0	0	0	0	0	0	0	0	0	0.28125	0	0	0	0	0	0	0	0	0	0	0	0	0	0	0	0	0	0	0	0	0
OR11H7	0	0	0	0	0	0	0	0	0	0	0	0	0	0	0	0	0	0	0	0	0	0	0	0	0	0	0	0.5625	0	0	0	0	0	0	0	0	0	0	0	0	0	0	0	0	0	0	0	0	0
OR11L1	0	0	0	0	0	0	0	0	0	0	0	0	0	0	0	0	0	0	0	0	0	0	0	0.642857	0	0	0	0	0	0	0	0	0	0	0	0	0	0	0	0.375	0	0	0	0	0	0	0	0	0
OR12D3	0	0	0	0	0.266667	0	0	0	0	0	0	0	0	0.12381	0.133333	0	0	0	0	0.225	0	0	0	0	0	0	0	0	0	0	0	0	0	0	0	0	0	0	0	0	0	0	0	0	0	0	0	0	0
OR1A1	0	0	0.216235	0.255495	0	0	0.177656	0.260989	0	0.131868	0.105495	0	0.516484	0.14652	0.271795	0.172161	0.135989	0	0.316484	0.130495	0.130495	0	0.344322	0.0824176	0	0	0.510989	0	0.203984	0	0.177656	0.212733	0.0879121	0.307692	0.153846	0.0665446	0.316484	0.172161	0.172161	0	0	0	0.130495	0	0.135989	0	0	0.0769231	0
OR1A2	0	0	0.263441	0	0	0	0	0	0	0	0	0	0	0	0	0	0	0	0	0	0	0	0	0	0	0	0	0	0	0	0	0.193237	0.0662393	0	0	0	0	0	0	0	0	0	0	0	0.0902778	0	0	0	0
OR1A3	0	0	0.516129	0	0	0	0	0	0	0	0	0	0	0	0	0	0	0	0	0	0	0	0	0	0	0	0	0	0	0	0	0.51087	0	0	0	0	0	0	0	0	0	0	0	0	0	0	0	0	0
OR1C1	0	0	0	0	0	0	0	0	0	0	0	0	0	0	0	0	0	0	0	0	0	0	0	0	0	0	0	0.197917	0	0	0	0.177536	0	0	0	0	0	0	0	0	0	0	0	0	0	0	0.216667	0	0
OR1D2	0	0	0.256048	0	0.171875	0	0	0.130208	0.255208	0.13101	0.315625	0.255208	0	0.232143	0.0770833	0.34375	0.0677083	0.255208	0	0	0	0.204613	0	0	0.0552083	0	0	0.0364583	0.203125	0	0.265625	0.369792	0.305689	0	0.0766369	0.263889	0	0	0	0	0	0.505208	0.130208	0.261161	0.203125	0.505208	0.220833	0.0766369	0.505208
OR1D20	0	0	0.212224	0	0	0.276316	0	0.151316	0.276316	0	0	0	0	0.150376	0	0	0.0888158	0	0	0	0	0	0	0	0	0	0	0	0	0.385965	0.109649	0.0743707	0	0	0	0.0540936	0	0	0	0	0	0.526316	0.151316	0.0501253	0	0	0	0	0
OR1D3	0	0	0	0	0	0	0	0	0	0	0	0	0	0	0	0	0	0	0	0	0	0	0	0	0	0	0	0	0	0	0	0	0	0	0	0	0	0	0	0	0	0	0	0	0	0	0	0	0
OR1D4	0	0	0	0	0	0	0	0	0	0	0	0	0	0	0	0	0	0	0	0	0	0	0	0	0	0	0	0	0	0	0	0	0	0	0	0	0	0	0	0	0	0	0	0	0	0	0	0	0
OR1D5	0	0	0	0	0	0	0	0	0	0	0	0	0	0	0	0	0	0	0	0	0	0	0	0	0	0	0	0	0	0	0	0	0	0	0	0	0	0	0	0	0	0	0	0	0	0	0	0	0
OR1D6	0	0	0	0	0	0	0	0	0	0	0	0	0	0	0	0	0	0	0	0	0	0	0	0	0	0	0	0	0	0	0	0	0	0	0	0	0	0	0	0	0	0	0	0	0	0	0	0	0
OR1E3	0	0	0	0	0.666667	0	0	0	0	0	0	0	0	0	0	0	0	0	0	0	0	0	0	0	0	0	0	0	0	0	0	0	0	0	0	0	0	0	0	0	0	0	0	0	0	0	0	0	0
OR1G1	0.209615	0.509615	0.272177	0	0.342949	0.254808	0.088141	0.519231	0	0.129808	0.104808	0	0.171474	0.0858516	0.152564	0	0.134615	0.254808	0.209615	0.259615	0	0.20261	0.342949	0.162088	0.109615	0	0.254808	0.324519	0.134615	0.342949	0.088141	0.188127	0.216346	0.0762363	0.152473	0.162927	0.104808	0.342949	0.342949	0	0.504808	0	0.129808	0.143086	0.0673077	0	0.164423	0.0762363	0.504808
OR1L3	0	0	0	0	0	0	0	0	0	0.288462	0	0	0	0	0	0	0	0	0	0	0	0	0	0	0	0	0	0	0	0.416667	0	0	0	0	0	0	0	0	0	0	0	0	0	0.27381	0	0	0	0	0
OR2A25	0	0	0.143369	0	0	0	0	0	0	0	0	0	0	0	0	0	0	0	0	0	0	0	0	0	0	0	0	0	0	0	0	0	0.188034	0	0	0	0	0	0	0	0	0	0	0	0	0	0	0	0.555556
OR2A7	0	0	0	0	0	0	0	0	0	0	0	0	0	0	0	0	0	0	0	0	0	0	0	0.285714	0	0	0	0	0	0	0	0	0	0	0	0	0	0	0	0	0	0	0	0	0	0	0	0	0
OR2AG1	0	0	0	0	0	0	0	0	0	0	0	0	0	0	0.533333	0	0	0	0	0	0	0	0	0	0	0	0	0	0.5625	0	0	0	0	0	0	0	0	0	0	0	0	0	0	0	0	0	0	0	0
OR2AT4	0	0	0	0	0	0	0	0	0	0	0	0	0	0	0	0	0	0	0	0	0	0	0	0	0	0	0	0	0	0	0	0	0	0	0	0	0	0	0	0	0	0	0	0.27381	0	0	0	0	0
OR2B11	0	0	0	0	0	0	0	0	0	0	0	0	0.25	0	0	0	0	0	0	0	0	0	0.25	0	0	0	0	0	0	0	0.166667	0	0	0	0	0	0.183333	0	0	0	0	0	0	0	0	0	0	0	0
OR2B3	0	0	0	0	0	0	0	0	0	0	0	0	0	0	0	0	0	0	0	0	0	0	0	0	0	0	0	0	0	0	0	0.177536	0	0.238095	0	0	0	0	0	0	0	0	0	0	0	0	0	0	0
OR2C1	0	0	0	0	0.222222	0	0	0	0	0.0940171	0	0	0	0	0	0	0	0	0	0	0	0.18254	0	0	0.211111	0	0	0.173611	0	0	0	0	0	0	0	0	0	0	0	0	0	0	0	0.0793651	0	0	0.105556	0.126984	0
OR2D2	0	0	0.0875576	0	0	0	0	0	0	0	0	0	0	0	0	0	0	0	0	0	0	0	0	0	0	0	0	0.102679	0	0	0	0	0.21978	0	0	0	0	0	0	0	0	0	0	0	0	0	0.121429	0	0.571429
OR2G2	0	0	0	0	0	0	0	0	0	0.163462	0	0	0	0	0	0	0.1875	0	0	0	0	0	0	0	0	0	0	0	0	0.291667	0.208333	0	0	0	0	0	0	0	0	0	0	0	0	0.14881	0	0	0	0	0
OR2J2	0	0	0.0739247	0	0	0	0	0	0	0	0	0	0	0.0446429	0	0	0	0	0	0.145833	0	0	0.1875	0	0.0708333	0	0.270833	0	0	0.1875	0.208333	0.0317029	0.11859	0.276786	0.184524	0.0486111	0.120833	0	0	0	0	0	0	0.0892857	0	0	0	0	0.520833
OR2J3	0	0	0.0545906	0	0	0	0	0	0	0	0	0	0	0.0622711	0	0	0	0	0	0	0	0	0.205128	0	0	0	0.288462	0	0	0	0.24359	0.0493311	0	0.10989	0	0.0662393	0.138462	0	0	0	0	0	0	0	0	0	0	0	0
OR2L13	0	0.271739	0.0378682	0	0.376812	0	0	0	0	0	0	0	0.188406	0.0455487	0.110145	0	0	0	0	0.146739	0	0.17236	0	0.0574534	0.143478	0	0	0	0	0	0	0	0	0	0	0.0990338	0	0	0	0	0	0	0.146739	0.0455487	0	0	0	0.0931677	0
OR2L2	0	0.277778	0	0	0.194444	0	0	0	0	0	0	0	0	0.0515873	0.0611111	0	0	0	0	0.152778	0	0.0634921	0	0.126984	0	0	0	0	0	0	0	0	0	0	0	0.111111	0	0	0	0	0	0	0.152778	0	0	0	0	0	0
OR2M2	0	0	0	0	0	0	0	0	0	0	0	0	0	0	0	0	0	0	0	0	0	0	0	0	0	0	0	0	0	0	0	0	0	0	0	0	0	0	0	0	0	0	0	0	0	0	0	0	0
OR2M4	0	0	0	0	0	0	0	0.208333	0	0.24359	0	0	0	0	0	0	0	0	0	0	0	0	0	0	0	0	0	0	0	0.25	0.166667	0.0942029	0	0	0	0	0	0	0	0	0	0	0	0.107143	0	0	0	0	0
OR2M7	0	0	0	0	0	0	0	0	0	0	0	0	0	0	0	0	0	0	0	0	0	0	0	0	0	0	0	0	0	0	0	0	0	0	0	0	0	0	0	0	0	0	0	0	0	0	0	0	0
OR2T10	0	0	0	0	0	0	0	0	0	0.163462	0	0	0	0	0	0	0.1875	0	0	0	0	0	0	0	0	0	0	0	0	0.291667	0.208333	0	0	0	0	0	0	0	0	0	0	0	0	0.14881	0	0	0	0	0
OR2T34	0	0	0	0	0	0	0	0.208333	0	0.24359	0	0	0	0	0	0	0	0	0	0	0	0	0	0	0	0	0	0	0	0.25	0.166667	0	0.121795	0	0	0	0	0	0	0	0	0	0	0.107143	0	0	0	0	0
OR2T4	0	0	0.182796	0	0	0	0	0	0	0	0	0	0	0	0	0	0	0	0	0	0	0	0	0.202381	0	0	0	0	0	0	0	0.177536	0	0	0	0	0	0	0	0	0	0	0	0	0	0	0	0	0
OR2V1	0	0	0	0	0	0	0	0	0	0	0	0	0.666667	0	0	0	0	0	0	0	0	0	0	0	0	0	0	0	0	0	0	0	0	0	0	0	0	0	0	0	0	0	0	0	0	0	0	0	0
OR2W1	0	0.255263	0.149745	0.510526	0.34386	0	0.0885965	0	0	0.174899	0	0	0.17193	0.232581	0.231579	0	0	0	0.210526	0.130263	0.130263	0.204887	0.34386	0.0409774	0.276316	0	0.255263	0.146053	0.0677632	0.17193	0.177193	0.112929	0.131174	0.153383	0.230075	0.132164	0.210526	0.17193	0	0	0	0	0	0.116291	0	0	0.110526	0.0766917	0.505263
OR3A1	0	0	0.0875576	0	0	0.321429	0	0	0	0	0	0	0	0.0952381	0	0	0	0	0	0	0	0	0	0	0	0	0	0	0	0	0.154762	0	0	0	0	0	0	0	0	0	0	0.571429	0	0	0	0	0	0.142857	0
OR4D6	0	0	0	0	0	0	0	0	0	0	0	0	0	0	0	0	0	0	0	0	0	0	0	0	0	0	0	0	0	0	0	0	0	0	0	0	0	0	0	0	0	0	0	0	0	0	0	0	0
OR4D9	0	0	0	0	0	0	0	0	0	0	0	0	0	0	0	0	0	0	0	0	0	0	0	0	0	0	0	0	0	0	0	0	0	0	0	0	0	0	0	0	0	0	0	0	0	0	0	0	0
OR4E2	0	0	0	0	0	0	0	0	0	0.538462	0	0	0	0	0.533333	0	0	0	0	0	0	0	0	0	0	0	0	0	0	0	0	0	0	0	0	0	0	0	0	0	0	0	0	0	0	0	0	0	0
OR4Q3	0	0	0	0	0	0	0	0	0	0	0	0	0	0	0	0	0	0	0	0	0	0	0.333333	0	0	0	0	0	0	0	0	0	0	0.238095	0	0	0.266667	0	0	0	0	0	0	0	0	0	0	0	0
OR51E1	0.335714	0.261905	0.0560676	0.261905	0	0	0.0952381	0	0	0	0	0	0	0.0357143	0	0	0	0	0	0	0	0.142857	0.357143	0.047619	0	0	0	0.474702	0	0	0.0952381	0.0227743	0.100733	0.166667	0	0.198413	0.22381	0	0	0	0.511905	0	0.136905	0.107143	0	0	0.185714	0	0.511905
OR51E2	0.6	0	0	0	0	0	0	0	0	0	0	0	0	0	0	0	0	0	0	0	0	0	0	0	0	0	0	0.53125	0	0	0	0	0	0	0	0	0	0	0	0	0	0	0	0	0	0	0	0	0
OR51I2	0.266667	0	0	0	0	0	0	0	0	0	0	0	0	0	0	0	0	0	0	0	0	0.202381	0	0	0	0	0	0.395833	0	0	0	0	0	0	0	0	0	0	0	0	0	0	0	0	0	0	0	0	0
OR51L1	0	0	0	0	0	0	0	0	0	0	0	0	0	0	0	0	0	0	0	0	0	0	0	0	0	0	0	0.197917	0	0	0	0	0	0	0.238095	0	0	0	0	0	0	0	0	0	0	0	0	0	0
OR52A5	0	0	0.116129	0	0	0	0	0	0	0	0	0	0	0	0	0	0	0	0	0	0	0	0	0	0	0	0	0.2625	0	0	0	0.11087	0.276923	0	0	0	0	0	0	0	0	0	0	0	0	0	0.15	0	0.6
OR52B2	0	0	0	0	0	0	0	0	0	0	0	0	0	0	0	0	0	0	0	0	0	0	0	0	0	0	0	0.53125	0	0	0	0	0	0	0	0	0	0	0	0	0	0	0	0	0	0	0	0	0
OR52B4	0	0	0.182796	0	0	0	0	0	0	0	0	0	0	0	0	0	0	0	0	0	0	0	0	0	0	0	0	0.197917	0	0	0	0.177536	0	0	0	0.388889	0	0	0	0	0	0	0	0.190476	0	0	0	0	0
OR52D1	0.210989	0.510989	0.237859	0	0.344322	0	0.0888278	0.521978	0	0.0879121	0.105495	0	0.172161	0.0879121	0.155311	0	0.0679945	0.255495	0.210989	0.130495	0	0.164835	0.344322	0.164835	0.110989	0	0.255495	0.330701	0.135989	0.344322	0.0888278	0.163641	0.0879121	0	0.0769231	0.166361	0.105495	0.344322	0.172161	0	0.505495	0	0	0.117216	0	0	0.166484	0.0769231	0.505495
OR52E1	0	0	0	0	0	0	0	0	0	0	0	0	0	0	0	0	0	0	0	0	0	0.535714	0	0	0	0	0	0.53125	0	0	0	0	0	0	0	0	0	0	0	0	0	0	0	0	0	0	0	0	0
OR52E4	0	0	0.307918	0	0	0	0	0	0	0	0	0	0	0	0	0	0	0	0	0	0	0	0	0	0	0	0	0.230114	0	0	0	0.281621	0.0839161	0.116883	0	0.146465	0	0	0	0	0	0	0	0.0692641	0	0	0.0954545	0	0
OR52I2	0	0.288462	0	0	0.410256	0	0	0	0	0	0	0	0	0	0	0	0	0	0	0.163462	0	0.148352	0	0	0.176923	0	0	0	0	0	0	0	0	0	0	0	0	0	0	0	0	0	0	0.0622711	0	0	0	0.10989	0
OR52L1	0.2	0	0.232258	0	0	0	0	0	0	0	0	0	0	0	0	0	0	0	0	0	0	0	0	0	0	0	0	0.2625	0	0	0	0.11087	0	0	0	0	0	0	0	0	0	0	0	0	0	0	0.15	0	0
OR52M1	0	0	0	0	0	0	0	0	0	0	0	0	0	0	0	0	0	0	0	0	0	0	0	0	0	0	0	0.53125	0	0	0	0	0	0	0	0	0	0	0	0	0	0	0	0	0	0	0	0	0
OR52R1	0	0	0.282258	0	0	0	0	0	0	0	0	0	0	0	0	0	0	0	0	0	0	0	0	0	0	0	0	0.3125	0	0	0	0.13587	0	0	0	0	0	0	0	0	0	0	0	0	0	0	0.175	0	0
OR56A1	0	0	0.516129	0	0	0	0	0	0	0	0	0	0	0	0	0	0	0	0	0	0	0	0	0	0	0	0	0	0	0	0	0.51087	0	0	0	0	0	0	0	0	0	0	0	0	0	0	0	0	0
OR56A3	0	0	0	0	0	0	0	0	0	0	0	0	0	0	0	0	0	0	0.6	0	0.625	0	0	0	0.55	0	0	0	0	0	0	0	0	0	0	0	0	0	0	0	0	0	0	0	0	0	0	0	0
OR56A4	0	0	0.365591	0	0	0	0	0	0	0	0	0	0	0	0	0	0	0	0	0	0	0	0	0	0	0	0	0.197917	0	0	0	0.355072	0	0	0	0	0	0	0	0	0	0	0	0	0	0	0.216667	0	0
OR56A5	0	0	0.262673	0	0	0	0	0	0	0	0	0	0	0	0	0	0	0	0	0	0	0	0	0	0	0	0	0.308036	0	0	0	0.0822981	0.10989	0	0	0	0	0	0	0	0	0	0	0	0	0	0.121429	0	0.571429
OR5A1	0	0	0	0	0	0	0	0	0	0	0	0	0	0	0	0	0	0	0	0	0	0	0	0	0	0	0	0	0	0	0	0	0	0	0	0	0	0	0	0	0	0	0	0	0	0	0	0	0
OR5A2	0	0	0	0	0	0	0	0	0	0	0	0	0	0	0	0	0	0	0	0	0	0	0	0	0	0	0	0	0	0	0	0	0	0	0	0	0	0	0	0	0	0	0	0	0	0	0	0	0
OR5AC2	0	0	0	0	0	0	0	0	0	0.365385	0	0	0	0	0	0	0.145833	0	0	0	0	0	0	0	0	0	0	0	0	0.25	0	0	0	0.154762	0	0	0	0	0	0	0	0	0	0.107143	0	0	0	0	0
OR5AN1	0	0	0	0	0	0	0.5	0	0	0	0	0	0	0	0	0	0	0	0	0	0	0	0	0	0	0	0	0	0	0	0	0	0	0	0	0	0	0	0	0	0	0	0	0	0	0	0	0	0
OR5AR1	0	0	0	0	0	0	0	0	0	0	0	0	0	0.27381	0.283333	0	0	0	0	0	0	0	0	0	0	0	0	0	0	0	0	0	0	0	0	0	0	0	0	0	0	0	0	0	0	0	0	0	0
OR5AU1	0	0	0	0	0	0	0	0	0	0	0	0	0	0	0	0	0	0	0	0	0	0	0	0	0	0	0	0	0	0	0	0	0	0	0	0	0	0	0	0	0	0	0	0	0	0	0	0	0
OR5B17	0	0	0	0	0	0	0	0	0	0	0	0	0	0	0	0	0	0	0	0	0	0	0	0	0	0	0	0	0	0	0	0	0.288462	0.321429	0	0	0	0	0	0	0	0	0	0	0	0	0	0	0
OR5D16	0	0	0	0	0	0	0	0.145833	0	0	0	0	0	0	0	0	0.0833333	0	0	0	0	0	0	0.0565476	0.141667	0	0	0	0	0.1875	0.104167	0.0317029	0	0.553571	0	0.0972222	0	0	0	0	0	0	0	0.178571	0	0	0.0708333	0.0922619	0
OR5K1	0	0	0.066129	0	0	0	0	0	0	0	0	0	0.433333	0	0	0	0.1125	0	0	0	0	0	0	0	0	0	0	0	0	0	0.133333	0.0608696	0	0.242857	0	0.0777778	0	0	0	0	0	0	0	0	0	0	0	0	0
OR5P3	0	0.28125	0.047379	0	0.197917	0	0	0	0	0.0697115	0	0	0	0	0	0	0.09375	0	0.13125	0.15625	0.15625	0	0	0	0.24375	0	0	0	0	0	0	0.0421196	0.139423	0	0	0	0	0	0	0	0	0	0	0.0550595	0	0	0	0	0
OR6A2	0.106329	0.256329	0.35933	0	0.345992	0.256329	0	0.131329	0	0.0447907	0.106329	0.256329	0.172996	0.0602773	0.237975	0	0.0688291	0.512658	0	0.393987	0	0.12613	0	0.168174	0.112658	0.512658	0	0.150316	0.275316	0	0.179325	0.275179	0.179163	0.0777577	0.155515	0	0	0	0	0.256329	0	0	0.131329	0.0904159	0.412975	0	0.0563291	0.233273	0
OR6N1	0	0	0	0	0.666667	0	0	0	0	0	0	0	0	0	0	0	0	0	0	0	0	0	0	0	0	0	0	0	0	0	0	0	0	0	0	0	0	0	0	0	0	0	0	0	0	0	0	0	0
OR6P1	0	0	0	0	0	0	0	0	0	0	0	0	0	0.52381	0	0	0	0	0	0	0	0	0	0	0	0	0	0	0	0	0	0	0	0	0	0	0	0	0	0	0	0	0	0	0	0	0	0	0
OR7A17	0	0	0	0	0.416667	0	0	0	0	0	0	0	0	0	0	0	0	0	0	0	0	0	0	0	0	0	0	0	0	0	0	0	0	0	0	0	0	0	0	0	0	0	0	0	0	0	0	0	0
OR7A5	0	0	0.246334	0	0	0	0	0	0	0	0	0	0	0	0	0	0	0	0	0	0	0	0	0	0	0	0	0	0	0	0	0.112648	0	0.233766	0	0.0732323	0	0	0	0	0	0	0	0	0.107955	0	0	0	0
OR7C1	0	0	0	0	0.196078	0	0	0	0	0	0	0	0	0.0532213	0.0627451	0	0	0	0	0.154412	0	0	0	0.260504	0	0	0	0	0	0	0	0	0	0	0	0	0	0	0	0.279412	0	0	0	0	0	0	0	0	0
OR8A1	0	0	0	0	0.666667	0	0	0	0	0	0	0	0	0	0	0	0	0.416667	0	0	0	0	0	0	0	0	0	0	0.229167	0	0	0	0	0	0	0	0	0	0	0	0	0	0	0	0	0	0	0	0
OR8B12	0	0	0	0	0.416667	0	0	0	0	0	0	0	0	0	0	0	0	0	0	0	0	0	0	0	0	0	0	0	0	0	0	0	0	0	0	0	0	0	0	0	0	0	0	0	0	0	0	0	0
OR8B3	0	0	0	0	0	0	0	0	0	0	0	0	0	0	0	0	0	0	0	0.625	0	0	0	0	0	0	0	0	0	0	0	0	0	0	0	0	0	0	0	0	0	0	0	0	0	0	0	0	0
OR8B8	0	0	0	0	0.666667	0	0	0	0	0	0	0	0	0	0	0	0	0	0	0	0	0	0	0	0	0	0	0	0	0	0	0	0	0	0	0	0	0	0	0	0	0	0	0	0	0	0	0	0
OR8D1	0	0	0	0	0	0	0	0	0	0	0	0	0	0	0	0	0	0	0	0	0.625	0	0	0	0.55	0	0	0	0	0	0	0	0	0	0	0	0.6	0	0	0	0	0	0	0	0	0	0	0	0
OR8G2P	0	0	0	0	0.666667	0	0	0	0	0	0	0	0	0	0	0	0	0	0	0	0	0	0	0	0	0	0	0	0	0	0	0	0	0	0	0	0	0	0	0	0	0	0	0	0	0	0	0	0
OR8G5	0	0	0	0	0.666667	0	0	0	0	0	0	0	0	0	0	0	0	0	0	0	0	0	0	0	0	0	0	0	0	0	0	0	0	0	0	0	0	0	0	0	0	0	0	0	0	0	0	0	0
OR8I2	0	0	0	0	0.416667	0	0	0	0	0	0	0	0	0	0	0	0	0	0	0	0	0	0	0	0	0	0	0	0	0	0	0	0	0	0	0	0	0	0	0	0	0	0	0	0	0	0	0	0
OR8J3	0	0	0	0	0.266667	0	0	0	0	0	0	0	0	0	0	0	0	0	0	0	0	0	0	0.135714	0	0	0	0	0	0	0	0	0	0	0	0.127778	0	0	0	0	0	0	0.225	0	0	0	0	0	0
OR8K3	0	0	0	0	0.333333	0	0	0	0	0	0	0	0	0	0	0	0	0	0	0	0	0	0	0	0	0	0	0	0	0	0	0	0	0	0	0	0	0	0	0	0	0	0	0	0	0	0	0	0
OR912-93	0	0	0	0	0	0	0	0	0	0	0	0	0	0	0	0	0	0	0	0	0	0	0	0	0	0	0	0	0	0	0	0	0	0	0	0.277778	0	0	0	0	0	0	0	0	0	0	0	0	0
OR9Q2	0	0	0	0	0	0	0.333333	0	0	0	0	0	0	0	0	0	0	0	0	0	0	0	0	0	0	0	0	0	0	0	0	0	0	0	0	0	0	0	0	0	0	0	0	0	0	0	0	0	0
[truncated: 102 more columns]
