# Supplementary material for: Application of artificial intelligence to decode the relationships between smell, olfactory receptors and small molecules
Source: Sci Rep. 2022 Nov 5;12:18817. doi: 10.1038/s41598-022-23176-y (PMC9637086; doi:10.1038/s41598-022-23176-y)
Supplement: Supplementary file 9 — Supplementary Information 9. [file 41598_2022_23176_MOESM9_ESM.xlsx]

## Sheet: BA_performance
	Table S5: Balanced Accuracy for the prediction from the DREAM external set (69 chemicals)
	Balanced_Accuracy_seuil_10
BAKERY	0.723214
SWEET	0.58062
FRUIT	0.680556
FISH	1
GARLIC	0.948276
SPICES	0.625
COLD	0.447368
SOUR	0.647436
BURNT	0.5
ACID	0.982759
WARM	0.5
MUSKY	0.5
SWEATY	1
AMMONIA/URINOUS	1
DECAYED	0.5
WOOD	0.844828
GRASS	0.964912
FLOWER	0.524528
CHEMICAL	0.577899

## Sheet: Odors correspondance 
table S5: Correspondance table to group our 160 odors into the 19 perception used in the DREAM challenge
BAKERY	SWEET	FRUIT	FISH	GARLIC	SPICES	COLD	SOUR	BURNT	ACID	WARM	MUSKY	SWEATY	AMMONIA/URINOUS	DECAYED	WOOD	GRASS	FLOWER	CHEMICAL
almond	brown	apple	fishy	alliaceous	anise	clean	buttery	burnt	acidic	dry	musk	sweaty		animal	amber	celery	bergamot	alcoholic
beefy	caramellic	apricot		garlic	anisic	cooling	cheese	smoky		dusty				cabbage	ambergris	cortex	chamomile	aldehydic
bready	honey	banana		gassy	aroma	fresh	cheesy			powdery				fermented	anisic	cucumber	floral	bitter
chocolate	licorice	berry		onion	aromatic	leathery	creamy			warm				musty	balsamic	earthy	galbanum	brandy
cocoa	malty	cherry			cinnamon	mentholic	dairy							sharp	camphoreous	grassy	gardenia	cognac
coffee	maple	citrus			clove	metallic	fatty							sulfuraceous	cedar	green	geranium	estery
cooked	sugar	coconut			cumin	minty	lactonic							sulfurous	coumarinic	hay	hawthorn	ethereal
corn	sweet	fruity			peppery	ozone	milky								pine	herbal	hyacinth	medicinal
hazelnut		grape			spicy	watery	oily								sandalwood	leafy	jasmin	phenolic
meaty		grapefruit					pungent								terpenic	mushroom	lavender	plastic
nutty		jammy					sour								tobacco	natural	lily	rummy
popcorn		juicy													tonka	tea	muguet	soapy
potato		lemon													woody	tomato	narcissus	solvent
roasted		melon														vegetable	neroli	waxy
savory		orange														vetiver	orris	winey
		peach														weedy	patchouli
		pear															rose
		peely															violet
		pineapple
		plum
		raspberry
		ripe
		strawberry
		tropical
		vanilla
