# Supplementary material for: Application of artificial intelligence to decode the relationships between smell, olfactory receptors and small molecules
Source: Sci Rep. 2022 Nov 5;12:18817. doi: 10.1038/s41598-022-23176-y (PMC9637086; doi:10.1038/s41598-022-23176-y)
Supplement: Supplementary file 10 — Supplementary Information 10. [file 41598_2022_23176_MOESM10_ESM.xlsx]

## Sheet: Sheet1
Table S6: Number of chemical predicted to be active on olfactory receptors (based on the external set of 69 chemicals from the DREAM challenge)
	Prediction from Kowalewski*	Prediction from our model**	Common prediction
OR10G3	14	3	2
OR1A2	4	1	1
OR1C1	6	2	1
OR1D2	9	11	3
OR1G1	22	15	7
OR2G2	13	2	1
OR2M4	10	3	2
OR2T10	20	1	1
OR2T34	17	3	2
OR4Q3	14	1	1
OR51L1	36	1	0
OR52D1	35	15	8
OR5AC2	18	3	3
OR5K1	22	2	1
OR1A2	15	1	1
OR2C1	3	6	0
OR10G7	7	4	3
OR2B11	8	3	3
OR2J3	15	4	2
OR2J2	23	6	3
OR2W1	19	17	4
OR51E1	11	13	9
OR5P3	13	3	2
* For the data from Kowalewski, all the chemical-olfactory receptors prediction superior to 0,5 was considered as TRUE
** From our model, all the chemical-olfactory receptors prediction superior to 0,5 was considered as TRUE
